# Supplementary material for: Sense of country: General and specific factors covary with social identification and predict emigration plans
Source: Front Psychol. 2022 Nov 3;13:992028. doi: 10.3389/fpsyg.2022.992028 (PMC9669600; doi:10.3389/fpsyg.2022.992028)
Supplement: Supplementary file 1 [file Data_Sheet_1.XLSX]

## Sheet: Data_Study_1R
id	t_day	gender	age	zage	education	higher_education	marital_status	married	ethnic_group	mother_tongue	Latvian_speakers	kind_of_employment	employed	region	novads	living_place_type	Riga	STCpast	STCpresent	STCnear	STCdist	SROpers	SROedu	SROwork	OROfam	OROchild	OROfriends	SROprop	RBaccept	RBcomm	RBinvolv	RBhome	EMIinfo	EMIcountry	EMIplan	EMIsteps	INFLyou	INFLfamily	INFLfriends	INFLpeople	work_stud_abroad	age_split	SOC_G	INFL	SRO	ORO	RB	STC
1	10-SEP-2020	1	30	-1.09695	5	1	3	0	1	1	1	1	1	1	110	1	1	7	7	7	7	7	7	7	7	7	7	7	7	7	7	7	2	3	3	1	3	3	3	3	0	0	6.15789	3	7	7	7	7
3	10-SEP-2020	2	74	1.85608	7	1	1	1	2	2	0	8	0	1	110	1	1	7	7	7	7	7	7	7	7	7	7	2	7	7	3	7	1	1	1	1	3	3	5	6	0	1	5.94737	4.25	5.75	7	6	7
5	10-SEP-2020	2	39	-0.492919	5	1	3	0	1	1	1	2	1	2	114	2	0	7	7	6	6	6	6	6	6	6	6	6	6	6	5	6	1	1	1	1	4	3	5	6	0	0	5.73684	4.5	6	6	5.75	6.5
6	10-SEP-2020	2	37	-0.627147	5	1	1	1	1	1	1	2	1	2	12	3	0	7	7	7	7	5	6	6	7	7	7	6	7	5	3	5	1	1	1	1	3	2	2	7	1	0	5.57895	3.5	5.75	7	5	7
7	10-SEP-2020	1	48	0.111108	4	1	1	1	1	1	1	2	1	1	110	1	1	7	7	7	7	7	7	7	7	7	7	7	7	6	6	6	1	2	1	1	3	2	2	4	0	1	5.94737	2.75	7	7	6.25	7
8	10-SEP-2020	1	32	-0.962718	4	1	1	1	1	1	1	5	1	2	31	3	0	7	7	7	7	7	7	7	7	7	7	7	7	3	4	6	1	1	1	1	4	4	4	6	0	0	6.05263	4.5	7	7	5	7
9	10-SEP-2020	2	71	1.65473	7	1	4	0	1	1	1	3	1	2	65	2	0	7	7	7	7	5	4	6	6	2	6	7	7	6	7	6	1	1	1	1	6	3	6	6	0	1	5.84211	5.25	5.5	4.66667	6.5	7
10	10-SEP-2020	1	48	0.111108	4	1	1	1	7	2	0	2	1	1	110	1	1	5	7	5	5	1	1	4	5	2	6	6	5	4	4	6	3	1	1	1	1	1	1	2	1	1	3.73684	1.25	3	4.33333	4.75	5.5
13	10-SEP-2020	1	42	-0.291577	2	0	1	1	1	1	1	3	1	2	97	2	0	7	7	7	7	7	7	7	7	7	7	7	7	4	4	5	1	1	1	1	1	1	1	4	0	0	5.47368	1.75	7	7	5	7
16	10-SEP-2020	2	67	1.38628	2	0	1	1	1	1	1	8	0	5	67	3	0	7	7	7	7	1	1	1	4	4	4	4	1	1	2	1	1	1	1	1	1	1	1	3	0	1	3.05263	1.5	1.75	4	1.25	7
17	10-SEP-2020	2	65	1.25205	7	1	1	1	1	1	1	2	1	1	110	1	1	7	7	7	7	7	7	7	7	7	7	7	7	7	7	6	1	1	1	1	2	2	3	4	0	1	6.05263	2.75	7	7	6.75	7
19	10-SEP-2020	1	65	1.25205	4	1	2	0	1	1	1	8	0	1	110	1	1	7	7	7	7	7	7	7	7	1	7	7	7	6	7	5	6	1	1	1	2	2	2	6	0	1	5.68421	3	7	5	6.25	7
20	10-SEP-2020	2	56	0.648022	2	0	4	0	1	1	1	6	1	3	92	3	0	5	5	5	5	5	6	5	5	5	6	5	6	5	4	3	1	1	1	1	2	2	3	3	0	1	4.47368	2.5	5.25	5.33333	4.5	5
22	10-SEP-2020	1	46	-0.0231199	2	0	1	1	1	1	1	3	1	3	17	3	0	3	7	7	7	7	4	7	7	1	7	4	4	4	1	4	1	1	1	1	1	1	1	2	0	0	4.15789	1.25	5.5	5	3.25	6
23	10-SEP-2020	1	45	-0.090234	2	0	1	1	1	1	1	3	1	6	116	2	0	6	7	6	6	7	6	7	7	7	7	7	7	7	7	7	6	5	5	5	6	7	7	6	1	0	6.68421	6.5	6.75	7	7	6.25
25	10-SEP-2020	1	64	1.18494	5	1	1	1	1	1	1	8	0	2	35	2	0	7	7	7	7	3	3	2	5	5	5	6	7	4	3	2	1	1	1	1	1	1	4	2	0	1	4.26316	2	3.5	5	4	7
28	10-SEP-2020	1	46	-0.0231199	5	1	1	1	1	1	1	1	1	1	110	1	1	7	7	7	7	5	4	4	6	6	5	5	5	4	3	4	1	1	1	1	1	1	1	2	0	0	4.42105	1.25	4.5	5.66667	4	7
29	10-SEP-2020	2	68	1.45339	7	1	1	1	1	1	1	2	1	2	20	3	0	7	7	7	7	7	7	7	7	7	7	7	7	6	6	7	1	1	1	1	4	6	6	6	0	1	6.57895	5.5	7	7	6.5	7
30	10-SEP-2020	1	47	0.0439943	2	0	2	0	1	1	1	3	1	1	110	1	1	7	7	7	7	3	6	6	6	6	6	7	2	2	4	3	1	1	1	1	1	1	1	1	0	0	4.36842	1	5.5	6	2.75	7
32	10-SEP-2020	2	61	0.983593	3	0	2	0	2	2	0	10	0	1	110	1	1	7	7	7	7	6	6	4	5	5	5	4	7	7	6	7	1	1	1	1	7	7	7	7	0	1	6.21053	7	5	5	6.75	7
33	10-SEP-2020	1	51	0.312451	7	1	3	0	1	1	1	5	1	1	110	1	1	7	7	7	7	4	7	3	6	7	7	5	7	7	2	7	1	1	1	1	1	1	1	2	0	1	5	1.25	4.75	6.66667	5.75	7
35	10-SEP-2020	1	47	0.0439943	2	0	1	1	5	2	0	3	1	2	65	2	0	4	5	4	3	4	4	4	5	5	5	5	2	4	2	4	3	5	3	5	1	1	1	2	0	0	3.42105	1.25	4.25	5	3	4
36	10-SEP-2020	1	62	1.05071	2	0	2	0	3	2	0	8	0	1	110	1	1	7	7	7	7	6	7	6	6	6	1	1	7	1	7	7	1	1	1	1	7	4	4	7	0	1	5.52632	5.5	5	4.33333	5.5	7
37	10-SEP-2020	2	67	1.38628	2	0	2	0	1	1	1	8	0	1	110	1	1	7	7	6	6	6	6	5	6	1	6	4	6	6	2	5	1	1	1	1	1	1	4	5	0	1	4.73684	2.75	5.25	4.33333	4.75	6.5
38	10-SEP-2020	2	64	1.18494	2	0	1	1	2	2	0	2	1	1	110	1	1	7	7	7	7	6	6	7	6	6	7	6	7	6	4	7	1	1	1	1	1	1	1	4	0	1	5.42105	1.75	6.25	6.33333	6	7
39	10-SEP-2020	1	43	-0.224462	2	0	1	1	1	1	1	2	1	3	7	3	0	7	7	7	7	7	7	7	7	7	7	7	7	5	5	6	1	1	1	1	3	3	3	3	0	0	5.89474	3	7	7	5.75	7
40	10-SEP-2020	2	34	-0.82849	2	0	1	1	1	1	1	3	1	2	88	3	0	7	7	7	7	7	7	7	7	7	7	7	7	7	7	5	1	1	1	1	7	7	7	7	0	0	6.89474	7	7	7	6.5	7
41	10-SEP-2020	2	57	0.715136	7	1	2	0	1	1	1	1	1	1	110	1	1	7	7	7	7	4	2	2	1	1	4	1	2	2	1	3	1	1	1	1	2	1	2	2	0	1	3.05263	1.75	2.25	2	2	7
42	10-SEP-2020	2	62	1.05071	5	1	1	1	1	1	1	2	1	1	110	1	1	7	7	7	7	7	7	7	7	4	7	7	7	6	5	4	1	1	1	1	5	4	5	6	0	1	6.10526	5	7	6	5.5	7
44	10-SEP-2020	1	66	1.31916	6	1	1	1	1	1	1	1	1	1	110	1	1	6	7	7	7	6	6	6	6	6	6	6	5	4	5	5	1	1	1	1	4	4	4	4	1	1	5.47368	4	6	6	4.75	6.75
45	10-SEP-2020	2	42	-0.291577	4	1	2	0	2	2	0	2	1	2	11	3	0	4	6	5	2	5	5	3	3	1	5	4	3	3	5	5	5	5	2	4	4	4	4	5	0	0	4	4.25	4.25	3	4	4.25
46	10-SEP-2020	1	46	-0.0231199	2	0	1	1	1	1	1	2	1	4	49	2	0	7	7	7	7	7	5	4	7	6	6	6	7	4	1	5	1	1	1	1	4	3	3	5	0	0	5.31579	3.75	5.5	6.33333	4.25	7
47	10-SEP-2020	2	34	-0.82849	2	0	1	1	2	2	0	2	1	1	110	1	1	7	7	6	5	5	5	5	7	7	6	7	2	2	1	3	3	1	1	1	1	1	1	4	0	0	4.31579	1.75	5.5	6.66667	2	6.25
50	10-SEP-2020	1	35	-0.761376	3	0	3	0	1	1	1	2	1	4	115	2	0	7	7	7	7	4	4	4	4	4	4	4	4	4	2	1	1	1	1	1	1	1	1	5	0	0	3.94737	2	4	4	2.75	7
51	10-SEP-2020	1	48	0.111108	4	1	1	1	2	2	0	1	1	1	110	1	1	4	5	4	3	2	2	3	2	2	2	2	2	3	2	2	1	1	1	1	2	2	2	2	1	1	2.52632	2	2.25	2	2.25	4
52	10-SEP-2020	2	28	-1.23117	4	1	3	0	2	2	0	2	1	1	110	1	1	7	7	7	7	7	6	6	7	6	7	6	7	7	6	7	1	1	1	1	4	4	4	7	0	0	6.26316	4.75	6.25	6.66667	6.75	7
54	10-SEP-2020	1	33	-0.895604	2	0	1	1	10	2	0	5	1	1	110	1	1	5	5	5	5	5	5	4	7	7	6	2	1	1	5	4	1	2	1	1	1	1	2	5	0	0	4	2.25	4	6.66667	2.75	5
55	10-SEP-2020	2	49	0.178223	7	1	1	1	1	1	1	1	1	3	33	3	0	7	7	7	7	7	7	7	7	7	7	7	7	6	5	6	1	1	1	1	3	3	3	6	0	1	6.10526	3.75	7	7	6	7
57	10-SEP-2020	2	52	0.379565	4	1	2	0	4	2	0	2	1	1	110	1	1	7	7	7	7	5	5	5	5	5	5	3	6	6	4	7	1	1	1	1	3	3	3	3	0	1	5.05263	3	4.5	5	5.75	7
58	10-SEP-2020	2	50	0.245337	2	0	4	0	1	1	1	3	1	1	110	1	1	7	7	7	7	4	4	4	4	7	7	7	7	7	4	7	1	1	1	1	1	1	4	7	0	1	5.42105	3.25	4.75	6	6.25	7
59	10-SEP-2020	1	52	0.379565	7	1	1	1	2	2	0	6	1	1	110	1	1	2	4	2	2	4	4	4	7	7	4	4	2	2	2	4	2	2	1	1	1	1	1	1	0	1	3.05263	1	4	6	2.5	2.5
61	10-SEP-2020	2	57	0.715136	2	0	1	1	1	1	1	3	1	4	49	2	0	5	7	7	7	6	6	6	7	7	6	6	7	6	6	6	5	4	4	4	7	7	7	7	1	1	6.47368	7	6	6.66667	6.25	6.5
62	10-SEP-2020	1	63	1.11782	2	0	1	1	1	1	1	8	0	3	94	2	0	7	7	7	7	5	4	4	6	6	5	5	7	7	5	6	1	1	1	1	3	3	4	5	0	1	5.42105	3.75	4.5	5.66667	6.25	7
63	10-SEP-2020	2	32	-0.962718	4	1	1	1	1	2	0	2	1	6	116	2	0	6	6	6	4	5	5	5	7	1	5	5	5	4	4	4	5	2	1	1	1	1	1	1	0	0	4	1	5	4.33333	4.25	5.5
64	10-SEP-2020	2	33	-0.895604	4	1	1	1	1	1	1	5	1	1	110	1	1	7	7	7	7	7	7	7	7	7	7	7	7	5	5	6	1	1	1	1	7	7	7	7	1	0	6.73684	7	7	7	5.75	7
65	10-SEP-2020	2	33	-0.895604	5	1	3	0	1	1	1	1	1	1	110	1	1	4	7	7	5	6	7	6	7	7	7	7	7	5	6	4	3	1	1	1	4	3	3	3	1	0	5.52632	3.25	6.5	7	5.5	5.75
66	10-SEP-2020	2	40	-0.425805	2	0	1	1	2	2	0	2	1	1	110	1	1	5	5	5	5	5	5	5	5	5	5	5	5	5	5	5	5	5	5	5	5	5	5	5	1	0	5	5	5	5	5	5
67	10-SEP-2020	2	47	0.0439943	2	0	1	1	2	2	0	6	1	1	110	1	1	5	6	5	4	3	3	3	3	4	4	2	1	4	3	4	6	6	3	3	1	1	1	3	0	0	3.15789	1.5	2.75	3.66667	3	5
68	10-SEP-2020	2	65	1.25205	5	1	4	0	1	1	1	2	1	2	65	2	0	6	5	5	5	6	6	6	6	6	6	6	5	5	3	2	2	5	2	2	2	2	2	3	0	1	4.57895	2.25	6	6	3.75	5.25
69	10-SEP-2020	1	50	0.245337	4	1	1	1	2	2	0	2	1	1	110	1	1	5	5	5	5	4	5	5	7	4	4	4	5	4	4	4	4	3	3	2	4	4	4	3	0	1	4.47368	3.75	4.5	5	4.25	5
70	10-SEP-2020	1	37	-0.627147	4	1	1	1	1	1	1	1	1	5	113	2	0	6	6	6	5	6	5	4	5	5	4	5	6	5	4	4	2	1	1	1	3	3	3	4	0	0	4.68421	3.25	5	4.66667	4.75	5.75
71	10-SEP-2020	1	34	-0.82849	4	1	1	1	1	1	1	2	1	5	34	3	0	5	7	7	7	6	7	6	7	7	7	6	5	3	5	5	1	1	1	1	3	3	3	5	1	0	5.47368	3.5	6.25	7	4.5	6.5
72	10-SEP-2020	2	61	0.983593	5	1	2	0	1	1	1	2	1	2	78	3	0	7	7	7	7	4	5	5	2	7	7	4	6	5	4	4	1	1	1	1	5	5	5	6	0	1	5.36842	5.25	4.5	5.33333	4.75	7
75	10-SEP-2020	2	67	1.38628	2	0	2	0	1	1	1	8	0	4	118	2	0	7	7	7	7	4	4	4	4	5	5	5	7	7	4	7	1	1	1	1	2	4	4	4	0	1	5.15789	3.5	4.25	4.66667	6.25	7
76	10-SEP-2020	2	38	-0.560033	7	1	1	1	1	1	1	2	1	3	33	3	0	7	7	7	7	6	6	6	6	6	6	6	6	5	4	5	2	2	2	2	3	4	5	6	0	0	5.68421	4.5	6	6	5	7
79	10-SEP-2020	1	60	0.916478	7	1	1	1	1	1	1	5	1	2	89	2	0	7	7	7	7	6	6	7	7	7	6	7	5	4	5	5	1	1	1	1	3	3	4	6	0	1	5.73684	4	6.5	6.66667	4.75	7
80	10-SEP-2020	1	75	1.92319	7	1	1	1	6	3	0	6	1	2	31	3	0	7	7	7	7	5	5	5	6	7	5	7	7	6	4	5	2	1	1	1	3	3	3	5	0	1	5.47368	3.5	5.5	6	5.5	7
82	10-SEP-2020	2	70	1.58762	5	1	1	1	1	1	1	1	1	2	114	2	0	7	7	7	7	5	5	6	7	7	7	4	5	6	5	4	1	1	1	1	4	3	3	4	0	1	5.42105	3.5	5	7	5	7
84	10-SEP-2020	1	36	-0.694262	4	1	1	1	1	1	1	2	1	5	112	2	0	4	7	7	7	7	7	7	7	7	7	7	7	4	5	6	1	1	1	1	5	5	6	5	1	0	6.15789	5.25	7	7	5.5	6.25
86	10-SEP-2020	1	34	-0.82849	2	0	1	1	1	1	1	1	1	1	110	1	1	6	6	6	6	6	6	6	6	6	6	6	6	6	4	6	1	1	1	1	4	4	5	6	0	0	5.63158	4.75	6	6	5.5	6
87	10-SEP-2020	1	42	-0.291577	5	1	1	1	2	2	0	2	1	1	110	1	1	6	6	6	6	4	4	4	4	4	4	4	4	2	3	5	1	1	1	1	1	1	1	2	0	0	3.73684	1.25	4	4	3.5	6
89	10-SEP-2020	2	33	-0.895604	5	1	1	1	1	1	1	2	1	1	110	1	1	7	7	7	7	5	6	6	6	6	7	5	7	5	4	6	1	1	1	1	1	1	1	6	1	0	5.26316	2.25	5.5	6.33333	5.5	7
90	10-SEP-2020	1	58	0.78225	2	0	2	0	1	1	1	10	0	6	75	3	0	5	5	5	5	4	4	4	4	4	4	3	5	4	4	6	2	1	1	1	2	2	3	4	0	1	4.05263	2.75	3.75	4	4.75	5
91	10-SEP-2020	2	42	-0.291577	3	0	1	1	4	2	0	3	1	1	110	1	1	7	7	7	4	4	5	3	7	7	7	2	1	1	1	2	7	6	3	3	1	1	2	3	1	0	3.78947	1.75	3.5	7	1.25	6.25
92	10-SEP-2020	2	70	1.58762	7	1	4	0	2	2	0	8	0	2	114	2	0	7	7	7	7	1	1	7	1	7	7	7	4	4	4	6	1	1	1	1	4	4	4	7	0	1	5.05263	4.75	4	5	4.5	7
93	10-SEP-2020	1	30	-1.09695	2	0	1	1	1	1	1	3	1	4	86	3	0	4	4	4	4	4	3	5	5	5	5	4	2	4	3	3	4	4	3	4	4	4	4	4	0	0	3.94737	4	4	5	3	4
94	10-SEP-2020	2	62	1.05071	7	1	4	0	3	2	0	3	1	6	111	2	0	6	6	6	6	3	5	3	4	4	5	4	2	2	2	2	1	1	1	1	1	1	1	1	0	1	3.36842	1	3.75	4.33333	2	6
95	10-SEP-2020	2	64	1.18494	7	1	2	0	1	1	1	2	1	1	110	1	1	7	7	7	7	7	7	7	7	7	7	7	7	5	7	7	1	1	1	1	7	7	7	7	1	1	6.89474	7	7	7	6.5	7
96	10-SEP-2020	2	40	-0.425805	4	1	2	0	1	1	1	2	1	1	110	1	1	7	7	7	7	6	6	6	7	7	6	6	7	7	4	7	1	1	1	1	2	2	2	2	0	0	5.52632	2	6	6.66667	6.25	7
97	10-SEP-2020	2	38	-0.560033	2	0	1	1	1	1	1	7	0	2	11	3	0	7	7	7	7	7	7	7	7	7	7	7	7	7	6	7	1	1	1	1	4	4	4	4	0	0	6.31579	4	7	7	6.75	7
100	10-SEP-2020	1	34	-0.82849	2	0	3	0	1	1	1	3	1	6	71	2	0	7	7	7	7	7	7	7	1	1	7	1	7	7	1	6	1	1	1	1	4	4	7	7	0	0	5.36842	5.5	5.5	3	5.25	7
101	10-SEP-2020	2	38	-0.560033	5	1	1	1	1	1	1	2	1	2	60	3	0	7	7	7	7	7	7	7	7	7	7	7	7	7	5	7	1	1	1	1	1	1	1	5	0	0	5.84211	2	7	7	6.5	7
102	10-SEP-2020	2	48	0.111108	4	1	3	0	2	3	0	2	1	4	118	2	0	7	6	6	5	1	3	6	6	1	1	4	2	3	3	2	3	1	1	1	1	1	1	1	0	1	3.15789	1	3.5	2.66667	2.5	6
103	10-SEP-2020	2	37	-0.627147	7	1	1	1	2	2	0	9	0	2	12	3	0	6	7	7	4	4	4	4	7	7	5	7	3	4	4	3	2	1	1	1	1	1	3	3	1	0	4.42105	2	4.75	6.33333	3.5	6
104	10-SEP-2020	1	31	-1.02983	5	1	1	1	1	1	1	2	1	4	118	2	0	7	7	7	7	7	6	7	6	6	5	6	4	4	4	7	1	1	1	1	6	6	6	5	0	0	5.94737	5.75	6.5	5.66667	4.75	7
106	10-SEP-2020	2	46	-0.0231199	4	1	1	1	1	1	1	2	1	2	66	2	0	6	6	6	6	4	4	4	6	6	6	6	6	6	6	6	2	2	2	2	2	2	2	2	0	0	4.84211	2	4.5	6	6	6
107	10-SEP-2020	1	53	0.446679	7	1	1	1	3	2	0	5	1	6	111	2	0	6	6	5	5	2	2	3	6	1	3	5	4	4	5	4	4	4	2	1	2	3	2	4	0	1	3.78947	2.75	3	3.33333	4.25	5.5
108	10-SEP-2020	2	73	1.78896	3	0	4	0	4	2	0	8	0	4	118	2	0	7	2	7	5	1	1	1	7	1	7	7	1	1	1	6	7	7	4	5	7	7	7	7	1	1	4.36842	7	2.5	5	2.25	5.25
109	10-SEP-2020	2	33	-0.895604	5	1	1	1	1	1	1	1	1	2	12	3	0	7	7	7	7	6	5	7	6	7	4	5	7	7	5	5	1	1	1	1	4	4	4	6	0	0	5.78947	4.5	5.75	5.66667	6	7
112	10-SEP-2020	1	65	1.25205	2	0	1	1	2	2	0	8	0	1	110	1	1	7	7	7	7	4	4	4	7	1	6	4	1	1	1	2	1	1	1	1	3	3	5	2	0	1	4	3.25	4	4.66667	1.25	7
113	10-SEP-2020	2	63	1.11782	5	1	2	0	1	1	1	8	0	6	71	2	0	7	5	5	5	5	5	5	3	6	7	5	5	5	4	4	1	1	1	1	2	2	2	2	0	1	4.42105	2	5	5.33333	4.5	5.5
119	10-SEP-2020	1	63	1.11782	2	0	1	1	2	2	0	3	1	1	110	1	1	7	7	7	7	3	3	3	3	3	3	3	4	4	4	4	2	1	1	1	1	1	1	1	0	1	3.63158	1	3	3	4	7
120	10-SEP-2020	2	67	1.38628	7	1	1	1	1	1	1	8	0	5	42	3	0	7	7	7	7	7	2	1	7	7	7	7	5	3	1	2	1	1	1	1	1	1	1	3	0	1	4.36842	1.5	4.25	7	2.75	7
125	10-SEP-2020	2	22	-1.63386	2	0	3	0	1	1	1	7	0	3	61	3	0	7	7	7	6	7	7	6	6	6	5	4	6	2	4	2	1	1	1	1	2	2	2	4	0	0	4.84211	2.5	6	5.66667	3.5	6.75
126	10-SEP-2020	1	56	0.648022	2	0	1	1	1	1	1	8	0	1	110	1	1	7	7	7	7	6	6	6	6	6	6	5	6	6	5	5	1	1	1	1	4	3	4	5	0	1	5.63158	4	5.75	6	5.5	7
128	10-SEP-2020	1	41	-0.358691	7	1	3	0	2	2	0	2	1	2	66	2	0	4	4	1	2	2	1	1	4	4	4	3	4	4	2	3	2	6	2	3	2	2	3	5	1	0	2.89474	3	1.75	4	3.25	2.75
129	10-SEP-2020	2	33	-0.895604	4	1	1	1	2	2	0	10	0	1	110	1	1	1	1	1	1	1	3	1	4	1	1	1	1	1	1	1	5	4	3	1	1	1	1	3	0	0	1.36842	1.5	1.5	2	1	1
131	10-SEP-2020	1	24	-1.49963	2	0	3	0	1	1	1	3	1	4	118	2	0	6	6	5	6	6	6	7	4	6	5	5	5	4	4	5	5	6	4	4	6	4	6	5	1	0	5.31579	5.25	6	5	4.5	5.75
132	10-SEP-2020	1	50	0.245337	7	1	1	1	2	2	0	2	1	4	118	2	0	3	5	5	4	4	4	3	4	4	4	3	4	3	3	4	1	1	1	1	1	1	1	2	1	1	3.26316	1.25	3.5	4	3.5	4.25
133	10-SEP-2020	2	28	-1.23117	5	1	3	0	1	1	1	10	0	1	110	1	1	7	6	6	5	5	4	5	6	6	6	5	4	3	3	4	1	2	1	1	3	4	3	6	0	0	4.78947	4	4.75	6	3.5	6
134	10-SEP-2020	2	47	0.0439943	5	1	1	1	1	1	1	6	1	4	95	2	0	7	7	7	7	7	6	7	7	7	7	7	7	5	6	4	1	1	1	1	2	2	3	3	1	0	5.68421	2.5	6.75	7	5.5	7
135	10-SEP-2020	2	72	1.72185	4	1	2	0	3	3	0	8	0	6	46	3	0	7	7	7	7	1	1	1	1	2	2	2	7	7	3	4	1	1	1	1	1	1	1	5	1	1	3.52632	2	1.25	1.66667	5.25	7
136	10-SEP-2020	1	31	-1.02983	3	0	2	0	1	1	1	2	1	1	110	1	1	7	7	7	7	7	7	7	7	7	7	7	7	5	3	4	1	1	1	1	7	7	7	7	0	0	6.52632	7	7	7	4.75	7
139	10-SEP-2020	2	33	-0.895604	2	0	3	0	1	1	1	10	0	3	117	2	0	7	7	7	7	7	7	7	7	7	7	3	7	5	3	4	1	1	1	1	2	3	3	5	0	0	5.52632	3.25	6	7	4.75	7
140	10-SEP-2020	2	32	-0.962718	5	1	1	1	1	1	1	2	1	6	111	2	0	7	7	7	7	5	5	6	7	7	7	6	6	5	5	4	1	1	1	1	3	3	3	4	0	0	5.47368	3.25	5.5	7	5	7
141	10-SEP-2020	1	44	-0.157348	4	1	1	1	1	1	1	6	1	3	7	2	0	7	7	7	7	6	5	7	7	6	6	7	7	6	3	5	1	1	1	1	1	1	1	3	0	0	5.21053	1.5	6.25	6.33333	5.25	7
143	10-SEP-2020	2	45	-0.090234	5	1	1	1	1	1	1	2	1	1	110	1	1	7	7	7	7	7	7	7	7	7	7	7	7	7	7	7	1	1	1	1	6	6	6	6	0	0	6.78947	6	7	7	7	7
148	10-SEP-2020	1	53	0.446679	2	0	1	1	1	1	1	3	1	2	83	3	0	4	7	7	7	7	3	3	7	1	7	7	2	7	7	2	1	1	1	1	1	3	5	4	1	1	4.78947	3.25	5	5	4.5	6.25
151	10-SEP-2020	1	74	1.85608	7	1	1	1	1	1	1	8	0	2	114	2	0	7	7	7	7	7	7	7	7	7	7	7	7	7	7	7	1	1	1	1	5	5	5	7	0	1	6.68421	5.5	7	7	7	7
152	10-SEP-2020	2	24	-1.49963	4	1	3	0	1	1	1	2	1	1	110	1	1	7	7	7	7	7	7	7	7	7	7	7	7	7	7	7	7	7	7	7	1	1	1	7	1	0	6.05263	2.5	7	7	7	7
153	10-SEP-2020	1	37	-0.627147	2	0	3	0	2	2	0	10	0	6	57	2	0	7	7	7	7	7	7	7	7	7	7	7	7	7	7	7	7	7	7	7	7	7	7	7	1	0	7	7	7	7	7	7
154	10-SEP-2020	2	49	0.178223	4	1	1	1	1	1	1	3	1	1	110	1	1	5	5	5	5	2	7	2	3	5	3	4	4	2	2	4	1	1	1	1	4	4	4	4	0	1	3.89474	4	3.75	3.66667	3	5
157	10-SEP-2020	1	32	-0.962718	5	1	1	1	1	1	1	2	1	3	94	2	0	6	6	6	6	6	5	6	6	6	6	6	6	6	6	4	1	1	1	1	3	5	5	5	0	0	5.52632	4.5	5.75	6	5.5	6
159	10-SEP-2020	1	31	-1.02983	4	1	1	1	1	1	1	2	1	4	115	2	0	7	7	7	7	7	7	7	7	7	7	7	7	6	6	5	1	1	1	1	6	5	5	6	1	0	6.47368	5.5	7	7	6	7
160	10-SEP-2020	2	30	-1.09695	2	0	1	1	1	1	1	1	1	2	60	3	0	3	7	4	7	5	6	6	7	7	5	6	7	3	7	7	1	1	1	1	4	4	4	6	1	0	5.52632	4.5	5.75	6.33333	6	5.25
161	10-SEP-2020	2	62	1.05071	5	1	1	1	4	2	0	6	1	1	110	1	1	6	6	6	5	6	6	6	5	5	6	5	6	6	6	6	2	1	1	1	4	4	4	4	1	1	5.36842	4	5.75	5.33333	6	5.75
162	10-SEP-2020	1	74	1.85608	7	1	1	1	1	1	1	8	0	5	67	3	0	7	7	7	7	7	7	7	7	7	7	7	7	6	4	6	1	1	1	1	2	2	2	5	0	1	5.84211	2.75	7	7	5.75	7
164	10-SEP-2020	2	28	-1.23117	4	1	1	1	5	2	0	2	1	5	113	2	0	7	7	7	7	6	4	4	7	4	4	4	3	3	4	2	1	1	1	1	1	1	1	2	0	0	4.10526	1.25	4.5	5	3	7
167	10-SEP-2020	2	57	0.715136	4	1	1	1	1	1	1	2	1	1	110	1	1	7	7	7	7	6	6	6	6	6	6	7	5	4	5	3	1	1	1	1	2	2	2	2	0	1	5.05263	2	6.25	6	4.25	7
168	10-SEP-2020	2	25	-1.43252	4	1	1	1	1	1	1	10	0	1	110	1	1	4	7	7	7	6	6	6	6	6	6	6	5	4	4	3	2	2	1	1	1	2	2	6	0	0	4.94737	2.75	6	6	4	6.25
170	10-SEP-2020	1	38	-0.560033	2	0	3	0	2	2	0	2	1	5	42	3	0	7	7	7	7	7	4	7	7	3	3	7	7	1	1	7	1	1	1	1	1	1	1	1	0	0	4.52632	1	6.25	4.33333	4	7
172	10-SEP-2020	1	48	0.111108	6	1	1	1	1	1	1	2	1	2	12	3	0	7	7	7	7	7	7	3	7	7	7	7	7	6	3	5	1	1	1	1	2	2	3	6	1	1	5.63158	3.25	6	7	5.25	7
173	10-SEP-2020	2	36	-0.694262	4	1	2	0	1	1	1	2	1	1	110	1	1	7	7	7	7	7	7	7	7	7	7	7	7	7	7	7	1	1	1	1	7	7	7	7	0	0	7	7	7	7	7	7
174	10-SEP-2020	2	46	-0.0231199	5	1	1	1	7	2	0	2	1	1	110	1	1	6	6	5	4	5	5	5	7	6	6	5	4	4	5	2	3	1	1	1	2	2	2	4	0	0	4.47368	2.5	5	6.33333	3.75	5.25
175	10-SEP-2020	1	32	-0.962718	5	1	3	0	2	2	0	2	1	2	114	2	0	5	5	5	4	5	5	5	5	5	5	5	5	5	5	5	3	3	3	2	2	2	2	3	0	0	4.36842	2.25	5	5	5	4.75
176	10-SEP-2020	2	22	-1.63386	4	1	1	1	1	1	1	7	0	1	110	1	1	7	7	7	4	7	7	7	7	7	7	7	7	6	7	4	1	3	1	1	3	3	3	4	0	0	5.84211	3.25	7	7	6	6.25
177	10-SEP-2020	2	64	1.18494	5	1	1	1	2	2	0	8	0	5	2	2	0	6	6	6	6	6	6	6	6	6	6	6	6	4	4	6	2	1	1	1	3	5	5	4	0	1	5.42105	4.25	6	6	5	6
178	10-SEP-2020	2	56	0.648022	2	0	2	0	1	1	1	3	1	1	110	1	1	6	3	3	7	5	5	4	4	4	6	6	4	6	4	6	1	1	1	1	2	4	4	4	1	1	4.57895	3.5	5	4.66667	5	4.75
179	10-SEP-2020	1	65	1.25205	3	0	2	0	2	2	0	8	0	2	114	2	0	7	7	7	7	5	1	2	1	1	5	7	7	6	7	7	1	1	1	1	7	1	6	6	0	1	5.10526	5	3.75	2.33333	6.75	7
180	10-SEP-2020	1	29	-1.16406	2	0	1	1	1	1	1	2	1	4	118	2	0	7	7	7	4	7	7	7	7	7	7	7	7	7	7	3	3	1	3	1	2	1	2	4	0	0	5.63158	2.25	7	7	6	6.25
181	10-SEP-2020	2	64	1.18494	7	1	4	0	1	1	1	2	1	2	85	2	0	7	7	7	7	7	7	7	7	7	7	7	7	7	7	7	1	1	1	1	5	6	6	7	0	1	6.78947	6	7	7	7	7
182	10-SEP-2020	1	33	-0.895604	2	0	3	0	1	1	1	3	1	3	58	2	0	4	4	4	4	3	3	5	7	7	3	4	1	1	1	1	2	1	1	1	1	1	1	1	0	0	2.94737	1	3.75	5.66667	1	4
185	10-SEP-2020	1	38	-0.560033	2	0	1	1	2	2	0	3	1	1	110	1	1	7	5	5	3	3	5	3	6	1	6	2	3	2	2	3	5	4	5	3	1	2	3	2	0	0	3.36842	2	3.25	4.33333	2.5	5
189	10-SEP-2020	1	57	0.715136	5	1	1	1	1	1	1	5	1	5	112	2	0	7	7	7	7	6	3	3	6	6	6	6	7	7	7	5	1	1	1	1	2	6	6	4	0	1	5.68421	4.5	4.5	6	6.5	7
191	10-SEP-2020	1	73	1.78896	7	1	1	1	1	1	1	8	0	4	118	2	0	7	7	7	7	7	7	5	7	5	7	3	3	7	7	3	1	1	1	1	1	2	4	5	1	1	5.31579	3	5.5	6.33333	5	7
192	10-SEP-2020	2	52	0.379565	4	1	1	1	1	1	1	1	1	3	33	2	0	7	7	7	6	4	4	4	4	4	7	4	7	7	3	7	1	1	1	1	1	1	1	1	0	1	4.52632	1	4	5	6	6.75
193	10-SEP-2020	1	69	1.52051	4	1	1	1	2	1	1	8	0	4	118	2	0	7	7	7	7	7	7	7	7	7	7	7	6	6	4	5	1	1	1	1	2	2	3	3	0	1	5.68421	2.5	7	7	5.25	7
194	10-SEP-2020	2	68	1.45339	2	0	2	0	1	1	1	8	0	3	58	2	0	7	7	7	7	7	7	7	7	7	7	7	7	6	6	6	1	1	1	1	2	3	4	5	0	1	6.10526	3.5	7	7	6.25	7
195	10-SEP-2020	2	36	-0.694262	4	1	1	1	2	1	1	2	1	5	42	3	0	7	7	7	7	7	7	7	7	7	7	7	4	2	6	1	1	1	1	1	3	3	3	5	0	0	5.47368	3.5	7	7	3.25	7
196	10-SEP-2020	1	69	1.52051	7	1	1	1	2	2	0	8	0	1	110	1	1	7	7	7	7	1	1	1	7	1	1	2	7	4	2	7	1	1	1	1	7	7	1	3	1	1	4.21053	4.5	1.25	3	5	7
197	10-SEP-2020	2	65	1.25205	2	0	1	1	1	1	1	8	0	1	110	1	1	5	7	7	7	3	2	2	6	6	6	6	7	6	5	7	1	1	1	1	3	5	4	5	0	1	5.21053	4.25	3.25	6	6.25	6.5
198	10-SEP-2020	2	48	0.111108	5	1	1	1	1	1	1	2	1	1	110	1	1	7	7	7	7	6	7	6	6	6	6	4	7	4	5	5	1	1	2	1	4	4	4	4	0	1	5.57895	4	5.75	6	5.25	7
199	10-SEP-2020	2	73	1.78896	5	1	1	1	1	1	1	8	0	1	110	1	1	7	7	7	7	6	7	5	7	7	6	7	7	5	5	6	1	1	1	1	4	5	3	5	1	1	5.94737	4.25	6.25	6.66667	5.75	7
201	10-SEP-2020	2	34	-0.82849	2	0	1	1	1	1	1	9	0	1	110	1	1	7	7	7	7	7	7	7	7	7	7	7	7	5	5	5	1	1	1	1	2	2	2	7	0	0	5.89474	3.25	7	7	5.5	7
204	10-SEP-2020	2	34	-0.82849	2	0	1	1	2	2	0	9	0	2	60	3	0	7	7	7	7	5	5	5	7	7	7	7	7	5	5	1	1	1	1	1	1	1	1	1	0	0	4.89474	1	5.5	7	4.5	7
205	10-SEP-2020	2	34	-0.82849	4	1	1	1	1	1	1	2	1	1	110	1	1	7	7	7	7	7	5	6	7	7	7	7	7	5	6	6	2	1	1	1	4	4	4	4	1	0	6	4	6.25	7	6	7
206	10-SEP-2020	2	38	-0.560033	7	1	1	1	1	1	1	2	1	1	110	1	1	7	7	7	7	3	5	6	7	7	2	4	6	2	3	4	1	1	1	1	1	1	1	4	0	0	4.42105	1.75	4.5	5.33333	3.75	7
209	10-SEP-2020	2	50	0.245337	4	1	1	1	1	1	1	2	1	2	89	2	0	5	5	5	6	5	4	4	5	6	2	4	6	5	5	4	2	1	1	1	2	2	4	7	0	1	4.52632	3.75	4.25	4.33333	5	5.25
210	10-SEP-2020	2	57	0.715136	2	0	1	1	2	2	0	2	1	6	116	2	0	7	7	7	7	1	5	2	7	7	7	4	2	2	4	2	2	1	1	1	1	1	1	4	0	1	4.10526	1.75	3	7	2.5	7
211	10-SEP-2020	2	45	-0.090234	7	1	3	0	2	2	0	2	1	1	110	1	1	4	5	5	3	3	2	1	1	1	3	1	2	4	5	3	6	2	1	2	2	3	4	5	0	0	3	3.5	1.75	1.66667	3.5	4.25
213	10-SEP-2020	1	62	1.05071	7	1	1	1	5	1	1	2	1	1	110	1	1	4	4	4	4	4	4	4	4	4	4	4	4	4	4	5	5	6	6	6	5	5	5	5	1	1	4.26316	5	4	4	4.25	4
214	10-SEP-2020	2	57	0.715136	2	0	4	0	1	1	1	1	1	4	118	2	0	7	7	7	7	5	5	7	7	7	7	7	7	7	3	3	1	1	1	1	4	7	7	5	0	1	6.10526	5.75	6	7	5	7
215	10-SEP-2020	1	69	1.52051	2	0	1	1	1	1	1	8	0	6	75	3	0	7	7	7	7	7	7	7	7	7	7	7	7	7	7	4	1	1	1	1	3	3	3	5	0	1	6.10526	3.5	7	7	6.25	7
217	10-SEP-2020	1	75	1.92319	7	1	1	1	2	2	0	8	0	1	110	1	1	6	6	6	6	5	5	5	5	5	5	5	4	4	4	3	1	1	1	1	3	3	3	3	0	1	4.52632	3	5	5	3.75	6
218	10-SEP-2020	2	43	-0.224462	4	1	3	0	2	2	0	2	1	1	110	1	1	6	6	6	2	5	6	5	3	3	4	5	2	3	4	2	6	7	3	4	1	1	1	1	1	0	3.47368	1	5.25	3.33333	2.75	5
221	10-SEP-2020	1	52	0.379565	4	1	3	0	4	2	0	2	1	1	110	1	1	4	4	4	4	3	3	3	1	1	2	2	4	2	2	3	2	1	1	1	1	1	2	4	0	1	2.63158	2	2.75	1.33333	2.75	4
222	10-SEP-2020	2	65	1.25205	5	1	2	0	1	1	1	2	1	2	11	3	0	7	7	7	7	1	1	1	1	1	5	7	5	2	4	1	1	1	1	1	1	1	1	1	0	1	3.21053	1	2.5	2.33333	3	7
223	10-SEP-2020	1	54	0.513793	2	0	1	1	1	1	1	4	1	6	15	3	0	5	7	7	7	5	5	6	6	6	5	4	5	4	5	4	2	1	1	1	4	4	5	4	0	1	5.15789	4.25	5	5.66667	4.5	6.5
224	10-SEP-2020	2	35	-0.761376	4	1	1	1	6	1	1	1	1	1	110	1	1	7	7	6	6	6	6	7	7	7	6	5	5	4	3	4	1	1	1	1	3	3	4	4	0	0	5.26316	3.5	6	6.66667	4	6.5
225	10-SEP-2020	2	57	0.715136	7	1	2	0	10	2	0	2	1	1	110	1	1	4	3	3	3	3	1	3	3	1	3	3	1	2	1	2	2	1	1	1	1	1	1	2	0	1	2.15789	1.25	2.5	2.33333	1.5	3.25
226	10-SEP-2020	2	38	-0.560033	2	0	1	1	1	1	1	5	1	2	114	2	0	7	7	7	7	6	4	6	7	7	7	7	7	7	4	4	1	1	1	1	4	4	4	6	0	0	5.89474	4.5	5.75	7	5.5	7
228	10-SEP-2020	1	37	-0.627147	4	1	1	1	2	2	0	5	1	1	110	1	1	5	5	3	1	7	7	4	1	1	6	2	1	3	7	4	7	7	7	5	1	1	1	4	1	0	3.36842	1.75	5	2.66667	3.75	3.5
230	10-SEP-2020	1	41	-0.358691	2	0	1	1	1	1	1	3	1	3	33	3	0	7	7	6	5	5	5	5	5	3	5	5	5	4	4	4	4	4	4	3	2	2	2	2	0	0	4.36842	2	5	4.33333	4.25	6.25
233	10-SEP-2020	2	55	0.580908	7	1	1	1	2	2	0	1	1	1	110	1	1	6	6	6	6	2	6	5	6	6	6	4	6	6	6	6	1	1	1	1	1	1	1	6	1	1	4.84211	2.25	4.25	6	6	6
234	10-SEP-2020	2	53	0.446679	7	1	4	0	1	1	1	2	1	5	96	3	0	7	7	7	7	6	6	7	6	7	7	7	7	6	5	2	1	1	1	1	4	3	6	6	1	1	5.94737	4.75	6.5	6.66667	5	7
235	10-SEP-2020	2	34	-0.82849	4	1	1	1	1	1	1	2	1	6	57	2	0	6	7	7	6	6	6	6	6	7	5	6	6	6	5	5	6	1	2	3	1	2	2	5	1	0	5.26316	2.5	6	6	5.5	6.5
237	10-SEP-2020	1	56	0.648022	5	1	1	1	1	1	1	6	1	3	33	3	0	7	7	7	7	7	7	7	7	7	7	7	7	4	7	6	1	1	1	1	5	5	5	7	0	1	6.47368	5.5	7	7	6	7
238	10-SEP-2020	1	68	1.45339	3	0	1	1	1	1	1	3	1	2	11	3	0	7	7	7	7	1	1	1	3	3	3	3	5	3	1	1	3	1	1	1	1	1	2	3	0	1	3.15789	1.75	1.5	3	2.5	7
239	10-SEP-2020	2	43	-0.224462	2	0	1	1	1	1	1	6	1	5	42	3	0	7	7	7	7	7	7	7	7	1	7	7	7	6	4	6	1	1	1	1	3	3	4	5	1	0	5.73684	3.75	7	5	5.75	7
241	10-SEP-2020	2	37	-0.627147	4	1	1	1	2	2	0	2	1	3	117	2	0	7	7	7	7	7	7	7	7	7	7	7	7	5	7	5	1	1	1	1	2	2	3	4	0	0	5.89474	2.75	7	7	6	7
242	10-SEP-2020	2	68	1.45339	6	1	3	0	1	1	1	2	1	1	110	1	1	7	7	7	7	5	5	5	5	5	5	5	5	4	4	4	1	1	1	1	2	2	2	3	0	1	4.68421	2.25	5	5	4.25	7
243	10-SEP-2020	1	62	1.05071	7	1	1	1	1	1	1	2	1	3	92	3	0	7	7	7	7	3	4	4	7	7	6	7	4	5	3	4	1	1	1	1	3	5	5	3	0	1	5.15789	4	4.5	6.66667	4	7
244	10-SEP-2020	2	23	-1.56675	4	1	3	0	1	1	1	2	1	1	110	1	1	6	6	2	4	4	2	4	6	6	6	4	6	2	2	5	5	5	6	6	3	3	3	5	1	0	4.15789	3.5	3.5	6	3.75	4.5
245	10-SEP-2020	1	32	-0.962718	5	1	3	0	2	2	0	1	1	1	110	1	1	5	5	5	3	5	5	5	4	4	5	5	2	3	2	2	3	4	3	2	2	2	2	3	1	0	3.63158	2.25	5	4.33333	2.25	4.5
247	10-SEP-2020	1	73	1.78896	5	1	1	1	1	1	1	8	0	1	110	1	1	7	7	7	7	4	4	4	6	7	6	4	7	7	5	7	1	1	1	1	5	5	5	6	1	1	5.78947	5.25	4	6.33333	6.5	7
248	10-SEP-2020	1	47	0.0439943	2	0	1	1	1	1	1	10	0	1	110	1	1	7	7	7	7	6	6	6	6	6	6	6	7	7	4	7	1	1	1	1	2	2	5	5	0	0	5.73684	3.5	6	6	6.25	7
249	10-SEP-2020	2	75	1.92319	7	1	2	0	2	2	0	8	0	1	110	1	1	7	7	7	7	6	6	6	6	6	6	5	6	6	6	7	1	1	1	1	6	6	6	7	1	1	6.26316	6.25	5.75	6	6.25	7
250	10-SEP-2020	2	45	-0.090234	7	1	1	1	1	1	1	2	1	6	15	3	0	7	7	7	7	2	4	4	6	7	7	7	4	5	2	2	1	1	1	1	1	3	4	7	0	0	4.89474	3.75	4.25	6.66667	3.25	7
252	10-SEP-2020	1	63	1.11782	7	1	1	1	1	1	1	6	1	4	118	2	0	7	7	7	7	5	7	5	7	6	6	4	5	3	5	3	1	1	1	1	5	3	5	7	0	1	5.47368	5	5.25	6.33333	4	7
254	10-SEP-2020	1	38	-0.560033	4	1	3	0	1	1	1	10	0	4	86	3	0	7	7	7	7	5	7	7	1	1	6	6	4	4	3	6	5	1	1	1	5	5	6	7	1	0	5.31579	5.75	6.25	2.66667	4.25	7
255	10-SEP-2020	2	43	-0.224462	7	1	1	1	1	1	1	2	1	1	110	1	1	7	7	7	7	7	7	7	7	7	7	7	7	3	3	1	1	1	1	1	1	1	1	1	0	0	5	1	7	7	3.5	7
256	10-SEP-2020	2	24	-1.49963	4	1	3	0	1	1	1	6	1	2	52	2	0	5	6	4	5	5	5	5	2	1	5	5	2	4	2	1	5	5	2	3	4	4	4	6	1	0	3.94737	4.5	5	2.66667	2.25	5
257	10-SEP-2020	2	42	-0.291577	4	1	2	0	1	1	1	1	1	5	113	2	0	7	7	7	7	7	7	7	5	5	6	7	7	6	4	4	1	1	1	1	4	4	4	6	0	0	5.84211	4.5	7	5.33333	5.25	7
258	10-SEP-2020	2	60	0.916478	7	1	2	0	6	3	0	2	1	2	114	2	0	4	4	4	4	4	2	4	2	2	3	4	6	4	4	4	1	1	1	1	3	3	3	6	1	1	3.68421	3.75	3.5	2.33333	4.5	4
259	10-SEP-2020	2	54	0.513793	7	1	1	1	7	2	0	2	1	1	110	1	1	4	7	7	7	3	4	3	5	3	3	1	5	6	2	1	1	1	1	1	1	1	1	1	1	1	3.42105	1	2.75	3.66667	3.5	6.25
260	10-SEP-2020	1	60	0.916478	4	1	1	1	1	1	1	6	1	1	110	1	1	7	7	7	7	2	2	3	2	4	4	2	2	2	2	2	1	1	1	1	1	2	1	3	0	1	3.26316	1.75	2.25	3.33333	2	7
261	10-SEP-2020	2	51	0.312451	4	1	4	0	3	2	0	2	1	6	111	2	0	6	6	6	6	6	6	6	6	6	6	3	4	4	3	3	2	1	1	1	1	1	1	2	0	1	4.31579	1.25	5.25	6	3.5	6
262	10-SEP-2020	2	29	-1.16406	7	1	1	1	1	1	1	2	1	4	115	2	0	7	7	7	7	6	7	7	7	7	7	7	7	5	6	4	1	1	1	1	1	1	1	4	1	0	5.52632	1.75	6.75	7	5.5	7
263	10-SEP-2020	2	42	-0.291577	3	0	1	1	1	1	1	9	0	4	115	2	0	7	7	7	7	6	6	6	7	7	7	6	7	5	6	6	1	1	1	1	3	3	3	4	0	0	5.78947	3.25	6	7	6	7
264	10-SEP-2020	2	66	1.31916	7	1	1	1	2	2	0	8	0	4	118	2	0	7	7	7	7	1	1	1	1	1	6	3	7	7	6	4	1	1	1	1	2	1	1	5	0	1	3.94737	2.25	1.5	2.66667	6	7
265	10-SEP-2020	2	49	0.178223	3	0	1	1	2	2	0	3	1	1	110	1	1	4	7	7	4	7	7	7	7	7	7	7	1	1	1	2	1	1	1	1	1	1	1	2	0	1	4.26316	1.25	7	7	1.25	5.5
266	10-SEP-2020	1	48	0.111108	2	0	1	1	1	1	1	3	1	4	86	3	0	5	4	4	4	4	4	2	4	1	1	2	1	1	1	1	1	1	1	1	1	1	1	1	0	1	2.26316	1	3	2	1	4.25
269	10-SEP-2020	1	34	-0.82849	2	0	1	1	1	1	1	2	1	6	15	2	0	5	6	4	4	3	6	4	5	3	4	5	5	3	5	3	6	1	3	2	2	3	2	4	0	0	4	2.75	4.5	4	4	4.75
270	10-SEP-2020	1	21	-1.70097	2	0	3	0	1	2	0	7	0	1	110	1	1	5	6	5	3	6	6	6	7	1	4	6	5	4	3	5	6	3	2	6	6	4	2	6	0	0	4.73684	4.5	6	4	4.25	4.75
271	10-SEP-2020	2	26	-1.3654	4	1	3	0	1	1	1	1	1	2	60	3	0	7	7	7	7	7	7	7	7	7	7	7	7	7	7	6	1	1	1	1	2	1	1	3	0	0	5.84211	1.75	7	7	6.75	7
272	10-SEP-2020	2	44	-0.157348	5	1	3	0	1	1	1	1	1	5	112	2	0	5	7	6	2	5	5	5	2	1	3	2	7	6	5	7	1	1	1	1	6	7	7	7	1	0	5	6.75	4.25	2	6.25	5
273	10-SEP-2020	1	68	1.45339	5	1	1	1	2	2	0	8	0	1	110	1	1	6	6	6	5	1	2	2	1	1	1	2	3	3	2	2	5	2	1	1	2	2	2	5	0	1	2.84211	2.75	1.75	1	2.5	5.75
276	10-SEP-2020	2	69	1.52051	7	1	4	0	1	1	1	2	1	4	77	3	0	7	7	7	7	6	6	7	2	7	5	5	6	3	3	4	1	1	1	1	5	4	6	6	0	1	5.42105	5.25	6	4.66667	4	7
277	10-SEP-2020	2	73	1.78896	2	0	1	1	2	2	0	8	0	6	55	2	0	7	7	7	7	1	1	1	6	7	3	2	7	7	2	7	1	1	1	1	1	1	1	5	0	1	4.21053	2	1.25	5.33333	5.75	7
278	10-SEP-2020	2	51	0.312451	2	0	2	0	2	2	0	2	1	1	110	1	1	6	6	6	5	5	5	6	5	5	5	6	5	5	5	4	1	1	1	1	5	5	5	3	1	1	5.10526	4.5	5.5	5	4.75	5.75
279	10-SEP-2020	2	63	1.11782	6	1	1	1	2	1	1	10	0	1	110	1	1	7	7	7	7	7	7	7	7	7	7	7	7	5	5	6	1	1	1	1	4	4	4	4	1	1	6.10526	4	7	7	5.75	7
280	10-SEP-2020	1	20	-1.76809	2	0	3	0	1	1	1	7	0	2	60	3	0	7	6	5	3	5	6	6	5	4	6	4	6	5	4	3	4	3	1	1	2	2	4	5	1	0	4.63158	3.25	5.25	5	4.5	5.25
281	10-SEP-2020	1	38	-0.560033	2	0	2	0	2	2	0	3	1	4	118	2	0	6	7	7	6	5	3	4	4	5	5	5	6	5	3	7	1	1	1	1	3	3	4	4	0	0	4.84211	3.5	4.25	4.66667	5.25	6.5
283	10-SEP-2020	2	33	-0.895604	5	1	1	1	1	1	1	1	1	2	89	2	0	7	7	7	7	7	1	3	7	7	7	7	7	5	4	7	2	1	1	1	3	3	3	3	0	0	5.36842	3	4.5	7	5.75	7
284	10-SEP-2020	1	35	-0.761376	4	1	1	1	1	1	1	2	1	4	86	2	0	7	7	7	7	7	7	7	7	7	7	7	7	5	7	7	1	1	1	1	5	5	6	3	0	0	6.42105	4.75	7	7	6.5	7
285	10-SEP-2020	2	33	-0.895604	7	1	1	1	1	1	1	2	1	4	118	2	0	7	7	7	7	7	7	7	7	7	7	7	7	7	7	7	1	1	1	1	2	2	2	2	0	0	5.94737	2	7	7	7	7
286	10-SEP-2020	1	50	0.245337	3	0	1	1	2	2	0	2	1	1	110	1	1	7	7	7	7	7	5	5	7	5	7	7	7	7	7	7	1	1	1	1	7	7	7	6	1	1	6.63158	6.75	6	6.33333	7	7
290	10-SEP-2020	2	70	1.58762	5	1	4	0	8	2	0	8	0	4	118	2	0	7	7	7	7	5	5	5	5	7	5	5	5	5	2	5	1	1	1	1	1	1	1	3	1	1	4.63158	1.5	5	5.66667	4.25	7
291	10-SEP-2020	2	32	-0.962718	5	1	3	0	1	1	1	2	1	2	65	2	0	7	7	7	7	7	7	7	7	7	7	7	7	7	3	2	1	1	1	1	4	4	5	5	0	0	6	4.5	7	7	4.75	7
292	10-SEP-2020	1	19	-1.8352	2	0	3	0	1	1	1	6	1	5	42	3	0	7	7	7	7	7	6	7	1	1	7	7	3	4	7	3	1	1	1	1	4	2	6	2	0	0	5	3.5	6.75	3	4.25	7
294	10-SEP-2020	1	25	-1.43252	4	1	1	1	2	2	0	2	1	1	110	1	1	7	6	4	5	5	1	4	5	5	6	4	3	6	3	4	3	1	1	1	1	1	3	5	0	0	4.10526	2.5	3.5	5.33333	4	5.5
295	10-SEP-2020	2	40	-0.425805	2	0	1	1	1	1	1	9	0	3	33	2	0	7	7	7	6	4	5	3	7	7	5	5	6	5	3	3	1	1	1	1	1	2	2	6	0	0	4.78947	2.75	4.25	6.33333	4.25	6.75
296	10-SEP-2020	2	26	-1.3654	5	1	1	1	1	1	1	2	1	2	20	3	0	5	7	7	6	7	7	7	7	7	7	7	7	2	3	4	2	1	1	1	4	4	4	6	1	0	5.68421	4.5	7	7	4	6.25
298	10-SEP-2020	2	45	-0.090234	2	0	1	1	10	2	0	1	1	1	110	1	1	7	7	7	7	7	7	7	7	7	7	7	7	7	7	7	1	7	1	1	7	7	7	7	1	0	7	7	7	7	7	7
299	10-SEP-2020	1	32	-0.962718	5	1	3	0	4	2	0	2	1	4	118	2	0	5	6	5	5	5	5	4	5	6	6	5	5	4	6	5	5	5	4	3	4	4	4	4	1	0	4.89474	4	4.75	5.66667	5	5.25
301	10-SEP-2020	2	45	-0.090234	5	1	1	1	1	1	1	2	1	5	34	3	0	7	7	7	7	6	7	7	7	7	7	7	7	4	7	4	1	1	1	1	2	2	2	4	0	0	5.68421	2.5	6.75	7	5.5	7
302	10-SEP-2020	1	36	-0.694262	6	1	3	0	2	2	0	6	1	1	110	1	1	3	7	6	5	7	5	5	4	3	6	5	4	4	5	6	3	1	1	1	3	3	2	4	1	0	4.57895	3	5.5	4.33333	4.75	5.25
304	10-SEP-2020	2	61	0.983593	7	1	2	0	2	2	0	2	1	6	116	2	0	5	6	5	1	1	1	1	1	1	2	2	2	2	1	3	7	7	6	6	1	1	1	1	0	1	2	1	1.25	1.33333	2	4.25
305	10-SEP-2020	2	40	-0.425805	7	1	1	1	2	2	0	9	0	1	110	1	1	7	4	4	2	4	3	2	3	3	2	2	4	3	2	3	6	5	5	4	1	1	1	2	0	0	2.78947	1.25	2.75	2.66667	3	4.25
306	10-SEP-2020	1	65	1.25205	7	1	1	1	7	2	0	8	0	2	31	3	0	7	7	7	7	7	7	7	7	1	7	7	7	3	7	5	1	1	1	1	4	4	4	7	0	1	5.89474	4.75	7	5	5.5	7
307	10-SEP-2020	1	48	0.111108	7	1	1	1	1	1	1	1	1	6	71	2	0	7	7	7	7	7	5	5	7	5	7	5	7	7	7	7	1	1	1	1	4	4	2	4	0	1	5.84211	3.5	5.5	6.33333	7	7
308	10-SEP-2020	2	22	-1.63386	1	0	1	1	2	2	0	9	0	1	110	1	1	3	3	3	3	3	3	4	4	3	4	2	2	2	2	3	4	1	1	1	3	3	3	3	0	0	2.94737	3	3	3.66667	2.25	3
309	10-SEP-2020	1	51	0.312451	2	0	1	1	1	1	1	3	1	1	110	1	1	5	4	4	4	1	1	2	5	6	6	4	2	1	2	2	4	1	1	1	2	2	1	1	0	1	2.89474	1.5	2	5.66667	1.75	4.25
310	10-SEP-2020	2	50	0.245337	7	1	1	1	1	1	1	9	0	1	110	1	1	7	7	7	7	4	4	4	7	7	4	2	4	4	4	7	1	1	1	1	4	7	5	5	0	1	5.26316	5.25	3.5	6	4.75	7
312	10-SEP-2020	2	60	0.916478	7	1	1	1	5	2	0	2	1	1	110	1	1	7	7	7	7	7	7	7	7	7	7	7	6	6	3	5	1	1	1	1	1	2	2	2	0	1	5.47368	1.75	7	7	5	7
313	10-SEP-2020	1	54	0.513793	5	1	1	1	2	2	0	2	1	2	31	3	0	7	7	7	7	6	6	6	7	7	7	6	7	6	4	6	1	1	1	1	6	6	5	7	0	1	6.31579	6	6	7	5.75	7
314	10-SEP-2020	2	40	-0.425805	7	1	1	1	2	2	0	2	1	6	111	2	0	7	7	7	5	5	4	4	7	7	7	1	1	1	3	1	4	4	1	1	1	1	1	1	0	0	3.73684	1	3.5	7	1.5	6.5
315	10-SEP-2020	1	73	1.78896	5	1	1	1	10	3	0	8	0	1	110	1	1	7	7	7	7	6	7	7	7	6	6	6	7	7	5	6	1	1	1	1	5	5	5	5	1	1	6.21053	5	6.5	6.33333	6.25	7
316	10-SEP-2020	1	59	0.849364	2	0	1	1	3	2	0	3	1	2	97	3	0	5	5	5	5	5	2	4	6	2	3	3	5	4	4	4	1	1	1	1	2	2	3	2	0	1	3.73684	2.25	3.5	3.66667	4.25	5
317	10-SEP-2020	2	56	0.648022	5	1	3	0	1	1	1	2	1	1	110	1	1	7	7	7	7	6	3	4	1	1	6	4	7	4	5	4	1	1	1	1	3	4	4	3	0	1	4.57895	3.5	4.25	2.66667	5	7
319	10-SEP-2020	1	50	0.245337	3	0	2	0	2	2	0	3	1	1	110	1	1	4	4	4	4	1	1	1	1	1	1	1	3	4	5	7	4	2	3	3	1	1	1	1	1	1	2.42105	1	1	1	4.75	4
322	10-SEP-2020	2	46	-0.0231199	2	0	3	0	1	1	1	9	0	1	110	1	1	5	5	5	5	7	7	7	1	1	1	7	1	1	1	5	1	1	1	1	7	7	7	7	0	0	4.57895	7	7	1	2	5
324	10-SEP-2020	1	55	0.580908	2	0	1	1	1	1	1	2	1	5	26	3	0	5	5	5	5	4	6	6	7	7	4	2	4	3	5	6	2	2	1	1	3	6	4	3	0	1	4.73684	4	4.5	6	4.5	5
325	10-SEP-2020	1	70	1.58762	5	1	1	1	1	1	1	8	0	2	114	2	0	7	7	7	7	1	1	1	1	1	4	1	6	5	2	5	1	7	2	1	1	4	4	4	1	1	3.63158	3.25	1	2	4.5	7
326	10-SEP-2020	2	23	-1.56675	2	0	1	1	1	1	1	2	1	2	93	3	0	7	7	7	7	7	5	3	7	7	7	6	4	1	7	6	1	1	1	1	1	5	7	4	0	0	5.52632	4.25	5.25	7	4.5	7
327	10-SEP-2020	2	24	-1.49963	4	1	3	0	1	1	1	2	1	1	110	1	1	7	7	7	7	7	7	7	7	7	7	5	6	4	5	4	2	1	1	1	4	1	4	5	0	0	5.68421	3.5	6.5	7	4.75	7
329	10-SEP-2020	2	28	-1.23117	1	0	1	1	2	2	0	3	1	1	110	1	1	4	5	5	5	2	3	3	3	5	5	2	2	2	2	1	6	2	2	3	1	1	1	4	1	0	2.94737	1.75	2.5	4.33333	1.75	4.75
331	10-SEP-2020	2	32	-0.962718	2	0	1	1	2	2	0	9	0	1	110	1	1	7	7	7	7	7	7	7	7	7	7	7	7	7	4	7	1	1	1	1	3	3	3	6	1	0	6.15789	3.75	7	7	6.25	7
333	10-SEP-2020	1	36	-0.694262	3	0	1	1	1	1	1	2	1	1	110	1	1	4	5	5	5	4	3	4	2	1	3	3	1	2	3	3	3	2	2	2	1	1	1	2	1	0	2.78947	1.25	3.5	2	2.25	4.75
335	10-SEP-2020	2	64	1.18494	3	0	4	0	1	1	1	2	1	1	110	1	1	7	7	7	7	7	7	7	7	7	7	7	7	7	6	7	1	1	1	1	6	6	6	6	0	1	6.73684	6	7	7	6.75	7
336	10-SEP-2020	1	33	-0.895604	2	0	1	1	2	2	0	3	1	1	110	1	1	7	7	7	7	7	7	7	7	7	7	7	4	4	4	4	4	4	4	4	2	2	2	1	1	0	5.26316	1.75	7	7	4	7
338	10-SEP-2020	1	38	-0.560033	5	1	3	0	2	2	0	2	1	1	110	1	1	1	7	6	5	1	1	1	2	2	6	1	1	1	1	1	6	2	2	2	1	1	1	2	0	0	2.21053	1.25	1	3.33333	1	4.75
339	10-SEP-2020	1	47	0.0439943	2	0	1	1	1	1	1	2	1	2	60	3	0	6	6	6	6	4	4	5	7	7	4	6	5	4	4	5	1	1	1	1	4	4	4	3	0	0	4.94737	3.75	4.75	6	4.5	6
340	10-SEP-2020	1	36	-0.694262	7	1	1	1	1	1	1	2	1	2	85	2	0	7	7	7	7	6	6	7	7	5	4	5	7	6	4	7	1	1	1	1	3	3	3	5	0	0	5.57895	3.5	6	5.33333	6	7
341	10-SEP-2020	1	52	0.379565	7	1	3	0	1	1	1	2	1	1	110	1	1	7	7	7	7	6	4	6	6	6	6	7	7	5	5	6	1	1	1	1	4	4	4	5	0	1	5.73684	4.25	5.75	6	5.75	7
343	10-SEP-2020	2	52	0.379565	2	0	1	1	4	3	0	3	1	1	110	1	1	7	7	7	6	3	3	3	7	7	5	3	4	4	4	5	1	1	1	1	1	1	1	1	1	1	4.15789	1	3	6.33333	4.25	6.75
345	10-SEP-2020	1	46	-0.0231199	2	0	3	0	2	2	0	3	1	1	110	1	1	6	4	3	3	4	4	6	2	1	5	5	2	2	2	2	5	6	5	5	3	3	3	3	0	0	3.31579	3	4.75	2.66667	2	4
346	10-SEP-2020	2	51	0.312451	7	1	2	0	1	1	1	6	1	3	7	3	0	7	7	5	1	7	5	5	4	6	6	4	1	1	3	1	7	3	3	5	1	1	1	1	0	1	3.52632	1	5.25	5.33333	1.5	5
347	10-SEP-2020	1	53	0.446679	2	0	3	0	1	1	1	8	0	5	90	3	0	6	6	6	6	2	2	2	1	1	3	2	5	3	1	1	1	1	1	1	1	1	2	4	0	1	2.89474	2	2	1.66667	2.5	6
350	10-SEP-2020	2	30	-1.09695	5	1	1	1	1	1	1	9	0	2	114	2	0	7	7	7	7	7	7	7	7	7	7	7	5	5	6	5	1	1	1	1	4	5	5	3	0	0	6.05263	4.25	7	7	5.25	7
352	10-SEP-2020	1	56	0.648022	5	1	1	1	1	1	1	2	1	3	117	2	0	7	7	7	7	7	7	7	7	7	7	7	6	6	5	5	1	1	1	1	3	3	4	4	0	1	5.94737	3.5	7	7	5.5	7
353	10-SEP-2020	1	61	0.983593	2	0	1	1	2	2	0	3	1	5	67	3	0	6	6	6	6	5	5	5	6	6	5	4	5	5	4	4	4	2	2	1	4	4	4	6	0	1	5.05263	4.5	4.75	5.66667	4.5	6
355	10-SEP-2020	1	60	0.916478	3	0	1	1	1	1	1	5	1	2	114	2	0	5	5	5	5	5	5	5	6	6	6	5	5	6	5	5	7	7	6	6	4	5	6	5	1	1	5.21053	5	5	6	5.25	5
357	10-SEP-2020	1	50	0.245337	5	1	1	1	3	2	0	1	1	2	114	2	0	7	7	7	7	6	6	6	5	5	5	4	7	7	7	6	1	1	1	1	1	1	1	3	0	1	5.15789	1.5	5.5	5	6.75	7
358	10-SEP-2020	2	30	-1.09695	2	0	3	0	1	1	1	2	1	1	110	1	1	6	7	7	6	7	7	7	7	7	7	7	7	6	6	7	4	5	5	3	6	6	6	6	0	0	6.57895	6	7	7	6.5	6.5
360	10-SEP-2020	1	62	1.05071	7	1	1	1	1	1	1	1	1	3	21	2	0	7	7	7	7	7	7	7	7	7	7	7	7	6	6	5	1	1	1	1	5	5	5	7	0	1	6.47368	5.5	7	7	6	7
362	10-SEP-2020	2	37	-0.627147	5	1	1	1	1	1	1	5	1	4	86	2	0	7	7	7	7	6	5	6	6	6	6	6	6	6	7	3	1	1	1	1	3	3	3	5	0	0	5.52632	3.5	5.75	6	5.5	7
363	10-SEP-2020	1	46	-0.0231199	7	1	1	1	2	2	0	1	1	1	110	1	1	7	7	7	7	6	7	4	6	6	5	5	6	6	5	6	1	1	1	1	2	1	1	2	0	0	5.05263	1.5	5.5	5.66667	5.75	7
364	10-SEP-2020	1	49	0.178223	5	1	1	1	1	1	1	1	1	1	110	1	1	7	5	5	3	6	6	6	4	4	4	4	3	2	5	2	2	4	2	2	2	2	2	3	0	1	3.94737	2.25	5.5	4	3	5
365	10-SEP-2020	1	31	-1.02983	1	0	1	1	1	1	1	3	1	4	95	2	0	7	7	7	7	6	6	6	6	6	6	5	4	7	7	6	1	1	1	1	3	3	3	4	0	0	5.57895	3.25	5.75	6	6	7
367	10-SEP-2020	2	22	-1.63386	2	0	1	1	1	1	1	9	0	2	51	3	0	7	7	7	4	6	7	6	7	7	4	7	7	1	1	1	7	2	1	1	1	1	1	1	0	0	4.36842	1	6.5	6	2.5	6.25
369	10-SEP-2020	1	62	1.05071	2	0	1	1	1	1	1	8	0	3	74	3	0	7	7	7	7	2	2	2	5	5	5	5	4	4	4	1	1	1	1	1	1	1	2	4	0	1	3.94737	2	2.75	5	3.25	7
370	10-SEP-2020	2	28	-1.23117	2	0	1	1	1	1	1	2	1	1	110	1	1	7	7	7	7	7	5	6	7	7	6	6	7	7	7	5	1	1	1	1	4	4	6	5	0	0	6.15789	4.75	6	6.66667	6.5	7
371	10-SEP-2020	2	31	-1.02983	5	1	1	1	1	1	1	1	1	1	110	1	1	7	7	7	7	7	7	7	7	7	7	7	7	5	7	4	1	1	1	1	4	4	4	5	0	0	6.15789	4.25	7	7	5.75	7
372	10-SEP-2020	2	53	0.446679	5	1	2	0	1	1	1	5	1	4	27	3	0	7	7	7	7	7	7	7	4	7	7	7	7	7	6	4	1	1	1	1	4	4	4	7	0	1	6.15789	4.75	7	6	6	7
376	10-SEP-2020	1	26	-1.3654	2	0	1	1	3	2	0	2	1	1	110	1	1	6	7	5	2	2	2	2	5	2	4	1	1	1	1	1	2	1	1	1	1	1	1	1	0	0	2.42105	1	1.75	3.66667	1	5
380	10-SEP-2020	1	47	0.0439943	2	0	1	1	1	1	1	3	1	4	32	2	0	7	7	7	7	7	7	1	7	7	6	7	6	5	2	7	1	1	1	1	2	2	1	3	1	0	5.15789	2	5.5	6.66667	5	7
381	10-SEP-2020	1	28	-1.23117	2	0	3	0	1	1	1	3	1	1	110	1	1	3	5	5	5	5	4	6	1	1	7	7	4	5	5	3	4	2	4	2	5	1	5	7	1	0	4.42105	4.5	5.5	3	4.25	4.5
382	10-SEP-2020	1	43	-0.224462	1	0	1	1	1	1	1	6	1	6	76	3	0	7	7	7	7	7	7	7	7	7	7	7	7	6	4	6	1	1	1	1	1	1	1	3	0	0	5.57895	1.5	7	7	5.75	7
383	10-SEP-2020	1	59	0.849364	5	1	1	1	1	1	1	2	1	1	110	1	1	7	7	7	7	6	5	5	7	7	7	5	7	6	6	6	1	1	1	1	5	4	5	6	1	1	6.05263	5	5.25	7	6.25	7
385	10-SEP-2020	2	46	-0.0231199	5	1	2	0	2	2	0	1	1	1	110	1	1	2	4	4	4	4	4	3	3	5	4	4	1	3	3	3	6	3	3	1	1	1	1	2	1	0	2.94737	1.25	3.75	4	2.5	3.5
387	10-SEP-2020	1	28	-1.23117	4	1	1	1	2	2	0	2	1	1	110	1	1	7	7	6	4	6	6	4	7	7	7	4	1	1	3	2	7	6	4	4	1	1	1	2	0	0	4.05263	1.25	5	7	1.75	6
388	10-SEP-2020	2	63	1.11782	7	1	3	0	7	2	0	6	1	1	110	1	1	7	7	7	3	7	7	7	1	1	7	7	7	7	3	4	1	1	1	1	1	1	2	4	1	1	4.73684	2	7	3	5.25	6
389	10-SEP-2020	2	19	-1.8352	1	0	3	0	1	1	1	7	0	1	110	1	1	7	7	7	7	7	7	7	7	7	7	7	7	4	4	4	1	1	1	1	3	3	4	7	0	0	5.94737	4.25	7	7	4.75	7
390	10-SEP-2020	2	36	-0.694262	4	1	1	1	1	1	1	2	1	1	110	1	1	7	7	7	7	6	7	7	7	7	7	7	7	6	6	6	1	1	1	1	4	4	4	4	0	0	6.15789	4	6.75	7	6.25	7
391	10-SEP-2020	1	58	0.78225	1	0	1	1	1	1	1	8	0	4	86	3	0	7	7	7	7	6	1	7	6	6	6	7	7	7	6	5	1	1	1	1	6	6	5	5	0	1	6	5.5	5.25	6	6.25	7
393	10-SEP-2020	2	50	0.245337	2	0	1	1	2	2	0	3	1	4	118	2	0	7	7	7	7	2	2	3	7	7	7	7	3	3	1	7	1	1	1	1	1	1	1	3	0	1	4.36842	1.5	3.5	7	3.5	7
394	10-SEP-2020	2	21	-1.70097	2	0	3	0	2	2	0	7	0	1	110	1	1	2	1	2	1	1	1	1	1	1	1	1	2	1	1	1	7	4	4	5	1	1	1	2	1	0	1.21053	1.25	1	1	1.25	1.5
398	10-SEP-2020	2	23	-1.56675	3	0	1	1	1	1	1	2	1	1	110	1	1	7	7	7	7	7	7	7	7	7	7	7	7	6	5	1	1	1	1	1	1	1	4	7	0	0	5.73684	3.25	7	7	4.75	7
399	10-SEP-2020	1	58	0.78225	2	0	1	1	1	1	1	10	0	1	110	1	1	7	7	7	7	3	1	5	4	5	5	4	7	7	4	5	1	1	1	1	3	3	3	4	0	1	4.78947	3.25	3.25	4.66667	5.75	7
400	10-SEP-2020	1	32	-0.962718	4	1	1	1	1	1	1	2	1	2	60	3	0	7	7	7	7	7	7	7	7	7	7	7	7	7	4	6	1	1	1	1	3	2	7	7	0	0	6.31579	4.75	7	7	6	7
401	10-SEP-2020	2	41	-0.358691	5	1	1	1	10	2	0	2	1	2	51	3	0	6	6	6	6	6	4	6	6	5	5	5	4	2	5	3	1	1	1	1	5	5	5	5	0	0	5	5	5.25	5.33333	3.5	6
403	10-SEP-2020	1	52	0.379565	4	1	1	1	1	1	1	1	1	1	110	1	1	6	6	6	6	5	5	5	5	5	5	5	6	3	4	4	1	1	1	1	2	2	2	4	0	1	4.52632	2.5	5	5	4.25	6
404	10-SEP-2020	1	30	-1.09695	2	0	3	0	1	1	1	1	1	2	89	2	0	5	5	1	1	7	6	5	5	5	6	6	1	1	5	3	3	1	1	7	3	4	4	1	0	0	3.89474	3	6	5.33333	2.5	3
406	10-SEP-2020	1	50	0.245337	2	0	1	1	1	1	1	10	0	1	110	1	1	6	6	6	6	6	4	5	6	3	5	4	6	5	4	6	2	1	1	1	3	3	3	4	0	1	4.78947	3.25	4.75	4.66667	5.25	6
407	10-SEP-2020	2	55	0.580908	2	0	1	1	1	1	1	2	1	5	112	2	0	7	7	7	7	7	7	7	7	7	7	7	7	7	5	6	1	1	1	1	1	1	1	6	0	1	5.84211	2.25	7	7	6.25	7
408	10-SEP-2020	1	56	0.648022	4	1	3	0	1	1	1	9	0	6	75	3	0	7	7	7	7	7	7	7	7	4	4	4	7	6	4	5	1	1	1	1	1	1	5	3	0	1	5.26316	2.5	6.25	5	5.5	7
411	10-SEP-2020	2	53	0.446679	3	0	1	1	2	2	0	10	0	6	55	2	0	7	7	7	7	4	5	4	7	7	7	6	6	6	4	5	1	1	1	1	3	3	3	5	0	1	5.42105	3.5	4.75	7	5.25	7
412	10-SEP-2020	1	30	-1.09695	4	1	1	1	1	1	1	3	1	2	65	2	0	7	7	7	6	5	6	5	7	7	7	7	7	7	7	5	1	1	1	1	1	1	1	7	0	0	5.63158	2.5	5.75	7	6.5	6.75
413	10-SEP-2020	2	29	-1.16406	4	1	1	1	1	1	1	7	0	4	115	2	0	7	7	7	3	4	7	3	7	7	7	7	5	4	5	4	5	6	2	1	1	1	1	6	0	0	4.89474	2.25	5.25	7	4.5	6
414	10-SEP-2020	2	44	-0.157348	1	0	1	1	2	2	0	3	1	6	75	3	0	6	7	6	4	4	4	4	5	6	5	2	1	4	1	4	4	1	1	1	1	1	4	1	0	0	3.68421	1.75	3.5	5.33333	2.5	5.75
415	10-SEP-2020	1	32	-0.962718	5	1	1	1	1	1	1	1	1	2	85	3	0	7	7	7	4	6	6	6	4	2	7	7	4	6	5	6	2	1	1	1	4	4	4	5	0	0	5.31579	4.25	6.25	4.33333	5.25	6.25
416	10-SEP-2020	1	47	0.0439943	2	0	2	0	1	1	1	8	0	2	36	3	0	7	7	7	7	6	6	6	1	1	1	1	7	7	3	6	1	1	1	1	1	7	6	6	0	0	4.89474	5	4.75	1	5.75	7
417	10-SEP-2020	2	54	0.513793	2	0	2	0	1	1	1	3	1	3	117	2	0	5	5	7	7	6	6	7	6	6	6	6	7	4	4	4	1	1	1	1	3	3	3	5	0	1	5.26316	3.5	6.25	6	4.75	6
418	10-SEP-2020	2	53	0.446679	5	1	1	1	2	2	0	2	1	6	15	3	0	7	7	7	7	7	7	7	7	4	5	4	7	4	3	4	1	1	1	1	1	1	1	3	0	1	4.89474	1.5	6.25	5.33333	4.5	7
419	10-SEP-2020	1	60	0.916478	7	1	1	1	2	2	0	3	1	4	118	2	0	7	7	7	7	6	7	6	7	7	7	7	7	7	3	5	1	6	1	1	7	7	7	5	0	1	6.47368	6.5	6.5	7	5.5	7
421	10-SEP-2020	1	38	-0.560033	2	0	1	1	1	1	1	1	1	5	34	3	0	7	7	7	7	7	7	5	7	4	4	4	6	4	5	1	1	1	1	1	1	1	3	3	1	0	4.73684	2	5.75	5	4	7
422	10-SEP-2020	2	43	-0.224462	6	1	1	1	1	1	1	1	1	2	60	3	0	7	7	7	7	7	7	7	7	7	7	7	7	3	7	7	1	1	1	1	5	5	5	2	1	0	6.21053	4.25	7	7	6	7
423	10-SEP-2020	2	42	-0.291577	7	1	1	1	1	1	1	5	1	5	41	3	0	7	7	7	7	7	7	7	7	7	7	7	7	6	4	5	1	1	1	1	6	6	6	6	0	0	6.47368	6	7	7	5.5	7
424	10-SEP-2020	1	48	0.111108	2	0	1	1	1	1	1	2	1	2	114	2	0	6	7	7	7	5	4	5	6	5	5	4	4	4	3	4	4	2	2	2	1	1	1	1	0	1	4.21053	1	4.5	5.33333	3.75	6.75
425	10-SEP-2020	1	50	0.245337	7	1	1	1	1	1	1	8	0	3	100	3	0	7	7	7	7	7	7	7	7	7	7	7	7	7	3	3	1	1	1	1	2	2	2	2	0	1	5.52632	2	7	7	5	7
426	10-SEP-2020	1	38	-0.560033	2	0	3	0	1	1	1	2	1	5	113	2	0	7	7	7	7	7	7	7	7	7	7	7	7	5	6	7	1	1	1	1	6	6	6	7	0	0	6.68421	6.25	7	7	6.25	7
429	10-SEP-2020	1	42	-0.291577	2	0	1	1	1	1	1	2	1	2	20	3	0	7	7	7	7	7	7	7	7	7	7	7	7	7	7	7	1	1	1	1	5	5	5	6	1	0	6.63158	5.25	7	7	7	7
431	10-SEP-2020	2	48	0.111108	2	0	1	1	6	1	1	5	1	2	65	2	0	6	7	6	3	6	4	6	6	2	2	5	3	3	3	5	6	2	2	3	2	2	2	5	0	1	4.10526	2.75	5.25	3.33333	3.5	5.5
432	10-SEP-2020	2	43	-0.224462	2	0	3	0	1	1	1	9	0	4	3	3	0	7	7	7	7	4	4	1	1	1	4	4	6	6	5	6	1	1	1	1	1	5	5	5	0	0	4.52632	4	3.25	2	5.75	7
433	10-SEP-2020	2	40	-0.425805	7	1	1	1	1	1	1	2	1	4	115	2	0	7	7	7	7	7	7	7	7	7	7	7	7	5	5	5	1	1	1	1	5	5	5	5	0	0	6.26316	5	7	7	5.5	7
434	10-SEP-2020	1	36	-0.694262	2	0	1	1	1	1	1	10	0	1	110	1	1	7	7	7	7	7	7	7	7	7	7	7	7	7	7	7	1	1	1	1	7	7	7	7	0	0	7	7	7	7	7	7
435	10-SEP-2020	1	48	0.111108	2	0	1	1	2	2	0	3	1	2	89	3	0	1	5	5	4	2	1	4	5	4	1	5	1	1	1	1	6	6	7	5	1	1	1	1	1	1	2.36842	1	3	3.33333	1	3.75
436	10-SEP-2020	1	65	1.25205	2	0	2	0	9	1	1	8	0	5	16	3	0	7	7	7	7	1	3	4	7	3	7	2	2	7	4	3	2	1	1	1	3	3	3	3	0	1	4.36842	3	2.5	5.66667	4	7
437	10-SEP-2020	1	58	0.78225	2	0	1	1	2	2	0	1	1	4	118	2	0	7	7	7	6	5	5	4	5	2	4	2	4	4	6	4	1	1	1	1	4	4	5	4	0	1	4.68421	4.25	4	3.66667	4.5	6.75
438	10-SEP-2020	1	36	-0.694262	2	0	1	1	1	1	1	3	1	4	118	2	0	1	7	6	4	5	6	6	3	2	2	3	1	1	1	1	7	3	2	5	1	1	2	1	1	0	2.84211	1.25	5	2.33333	1	4.5
439	10-SEP-2020	1	47	0.0439943	2	0	1	1	1	1	1	3	1	4	118	2	0	7	7	7	7	3	3	6	6	6	6	6	7	7	5	3	1	1	1	1	1	3	4	7	0	0	5.31579	3.75	4.5	6	5.5	7
440	10-SEP-2020	1	51	0.312451	5	1	1	1	2	2	0	3	1	1	110	1	1	4	6	4	4	6	6	6	6	6	6	6	6	6	6	6	6	6	6	6	1	1	1	3	1	1	4.73684	1.5	6	6	6	4.5
441	10-SEP-2020	1	58	0.78225	2	0	1	1	1	1	1	4	1	6	57	3	0	7	7	7	7	6	2	6	6	6	6	6	7	7	2	4	1	1	1	1	4	4	4	4	0	1	5.36842	4	5	6	5	7
442	10-SEP-2020	2	53	0.446679	2	0	2	0	10	1	1	2	1	2	93	3	0	4	5	4	2	2	2	1	1	1	2	3	2	2	2	4	4	2	2	2	1	1	1	3	0	1	2.26316	1.5	2	1.33333	2.5	3.75
443	10-SEP-2020	2	29	-1.16406	2	0	3	0	1	1	1	6	1	4	115	2	0	4	5	4	4	5	5	5	5	5	5	5	5	5	5	5	5	5	5	5	5	5	5	5	1	0	4.84211	5	5	5	5	4.25
444	10-SEP-2020	2	60	0.916478	3	0	4	0	1	1	1	6	1	3	33	3	0	7	7	7	7	7	4	7	4	7	3	7	1	7	1	4	1	1	1	1	1	4	4	4	0	1	4.89474	3.25	6.25	4.66667	3.25	7
446	10-SEP-2020	2	64	1.18494	2	0	1	1	1	1	1	2	1	3	82	3	0	7	7	7	7	5	5	6	6	6	6	6	3	4	6	6	1	1	1	1	3	4	5	6	0	1	5.52632	4.5	5.5	6	4.75	7
447	10-SEP-2020	1	59	0.849364	2	0	1	1	5	3	0	8	0	6	111	2	0	7	7	7	7	2	5	4	5	5	4	2	4	4	1	1	1	1	1	1	1	1	1	3	0	1	3.73684	1.5	3.25	4.66667	2.5	7
448	10-SEP-2020	1	35	-0.761376	2	0	3	0	2	2	0	3	1	1	110	1	1	7	7	7	7	6	5	6	7	7	7	7	6	4	3	5	1	1	1	1	1	1	1	3	1	0	5.10526	1.5	6	7	4.5	7
449	10-SEP-2020	1	36	-0.694262	2	0	1	1	1	1	1	7	0	4	118	2	0	7	7	7	7	2	4	2	7	7	1	2	2	3	3	3	7	7	7	7	7	7	7	7	1	0	4.84211	7	2.5	5	2.75	7
450	10-SEP-2020	2	18	-1.90232	1	0	3	0	1	1	1	7	0	1	110	1	1	4	4	4	4	3	4	4	5	4	5	4	3	3	3	1	1	1	1	1	3	3	3	3	0	0	3.52632	3	3.75	4.66667	2.5	4
451	10-SEP-2020	2	42	-0.291577	2	0	2	0	1	1	1	5	1	5	90	3	0	7	7	7	2	4	7	2	7	7	7	7	7	7	7	7	1	1	1	5	1	1	2	3	1	0	5.21053	1.75	5	7	7	5.75
452	10-SEP-2020	2	19	-1.8352	2	0	3	0	1	1	1	7	0	5	26	2	0	7	7	6	4	6	7	7	7	7	7	7	5	7	7	7	6	1	1	1	1	1	1	5	0	0	5.57895	2	6.75	7	6.5	6
453	10-SEP-2020	2	55	0.580908	5	1	1	1	1	1	1	5	1	2	60	3	0	7	7	7	7	5	5	5	5	5	5	5	6	6	6	6	1	1	1	1	3	3	3	5	0	1	5.31579	3.5	5	5	6	7
455	10-SEP-2020	1	36	-0.694262	3	0	1	1	2	2	0	2	1	1	110	1	1	5	5	5	5	5	5	5	5	5	5	5	5	5	5	5	2	1	1	1	4	4	4	5	0	0	4.84211	4.25	5	5	5	5
456	10-SEP-2020	1	60	0.916478	2	0	1	1	2	2	0	3	1	6	75	3	0	7	7	7	7	4	4	4	4	4	4	4	7	5	5	5	1	1	1	1	2	3	3	3	0	1	4.68421	2.75	4	4	5.5	7
457	10-SEP-2020	2	51	0.312451	2	0	1	1	1	1	1	2	1	1	110	1	1	7	7	7	7	5	5	5	7	7	7	6	7	4	5	5	1	1	1	1	4	4	4	5	0	1	5.68421	4.25	5.25	7	5.25	7
458	10-SEP-2020	2	68	1.45339	2	0	2	0	1	1	1	8	0	4	72	3	0	3	3	3	3	2	2	3	4	4	4	6	3	3	2	1	1	4	1	1	1	1	1	2	0	1	2.68421	1.25	3.25	4	2.25	3
459	10-SEP-2020	2	55	0.580908	5	1	1	1	1	1	1	2	1	1	110	1	1	7	7	7	7	6	6	6	6	6	6	6	7	5	5	6	4	4	4	3	4	4	4	5	1	1	5.78947	4.25	6	6	5.75	7
460	10-SEP-2020	2	32	-0.962718	5	1	3	0	1	1	1	2	1	1	110	1	1	6	7	7	5	5	6	6	4	4	6	6	7	7	4	4	1	1	1	1	1	1	1	7	1	0	4.94737	2.5	5.75	4.66667	5.5	6.25
461	10-SEP-2020	1	52	0.379565	1	0	1	1	1	1	1	5	1	5	67	3	0	7	7	7	6	7	4	7	7	7	6	7	7	7	6	5	1	1	1	1	2	2	2	6	0	1	5.73684	3	6.25	6.66667	6.25	6.75
464	10-SEP-2020	2	63	1.11782	2	0	2	0	2	2	0	3	1	2	97	2	0	7	7	7	7	7	7	7	7	7	7	7	1	7	7	7	1	1	1	1	7	7	7	7	0	1	6.68421	7	7	7	5.5	7
465	10-SEP-2020	2	60	0.916478	5	1	2	0	2	2	0	2	1	1	110	1	1	7	7	7	7	7	7	7	7	7	7	7	6	5	5	5	1	1	1	1	5	5	5	4	0	1	6.15789	4.75	7	7	5.25	7
468	10-SEP-2020	2	56	0.648022	2	0	1	1	1	1	1	4	1	5	104	3	0	7	7	7	7	6	6	6	6	6	6	6	3	3	3	3	1	1	1	1	1	1	1	4	0	1	4.68421	1.75	6	6	3	7
469	10-SEP-2020	1	65	1.25205	3	0	1	1	1	1	1	8	0	1	110	1	1	6	6	6	6	5	5	5	6	6	6	6	6	6	5	5	1	1	1	1	5	5	5	6	0	1	5.57895	5.25	5.25	6	5.5	6
470	10-SEP-2020	1	35	-0.761376	4	1	1	1	1	1	1	2	1	1	110	1	1	5	5	5	5	5	5	5	5	5	5	5	4	3	3	3	3	3	3	1	4	4	4	4	0	0	4.42105	4	5	5	3.25	5
471	10-SEP-2020	2	33	-0.895604	4	1	1	1	1	1	1	2	1	5	42	3	0	4	7	7	7	6	6	6	6	6	6	6	6	5	5	4	3	1	1	1	4	4	4	4	1	0	5.42105	4	6	6	5	6.25
473	10-SEP-2020	1	69	1.52051	2	0	1	1	4	2	0	8	0	1	110	1	1	7	7	7	4	1	1	1	7	7	7	7	1	1	3	7	1	1	1	1	1	1	1	2	0	1	3.84211	1.25	2.5	7	3	6.25
475	10-SEP-2020	2	40	-0.425805	4	1	1	1	2	2	0	2	1	1	110	1	1	5	7	5	5	5	6	6	7	4	6	3	2	2	3	6	4	3	1	1	1	1	1	1	1	0	4	1	5	5.66667	3.25	5.5
476	10-SEP-2020	1	43	-0.224462	7	1	1	1	3	2	0	2	1	1	110	1	1	7	7	7	6	7	6	6	7	7	7	6	6	5	5	5	1	1	1	1	6	6	6	6	0	0	6.21053	6	6.25	7	5.25	6.75
477	10-SEP-2020	1	27	-1.29829	5	1	3	0	2	2	0	6	1	1	110	1	1	4	4	6	2	4	5	5	3	3	6	6	3	3	2	2	5	3	2	2	2	4	4	2	0	0	3.68421	3	5	4	2.5	4
479	10-SEP-2020	2	43	-0.224462	5	1	1	1	1	1	1	1	1	4	118	2	0	7	7	7	7	7	7	7	7	7	7	6	7	7	5	6	2	1	1	1	2	2	2	2	1	0	5.73684	2	6.75	7	6.25	7
480	10-SEP-2020	2	38	-0.560033	2	0	1	1	1	1	1	3	1	6	37	3	0	7	7	7	7	6	6	6	6	6	6	6	6	5	3	3	1	1	1	2	1	1	1	4	0	0	4.94737	1.75	6	6	4.25	7
483	10-SEP-2020	1	34	-0.82849	2	0	1	1	1	1	1	3	1	4	118	2	0	7	7	7	7	7	4	7	7	7	7	6	7	6	4	6	1	1	1	1	2	2	2	4	0	0	5.57895	2.5	6	7	5.75	7
485	10-SEP-2020	1	40	-0.425805	2	0	1	1	1	1	1	3	1	2	89	2	0	7	7	7	7	7	7	7	7	7	7	7	4	6	6	6	1	1	1	1	5	5	5	5	0	0	6.26316	5	7	7	5.5	7
486	10-SEP-2020	2	45	-0.090234	5	1	1	1	1	1	1	2	1	6	116	2	0	6	6	6	6	6	6	6	6	6	6	6	6	6	6	3	2	2	2	2	2	3	3	6	0	0	5.31579	3.5	6	6	5.25	6
488	10-SEP-2020	2	33	-0.895604	5	1	1	1	1	1	1	2	1	2	114	2	0	3	7	6	5	7	1	6	7	7	7	7	7	4	4	5	1	1	1	1	4	4	4	4	0	0	5.21053	4	5.25	7	5	5.25
491	10-SEP-2020	1	38	-0.560033	2	0	1	1	1	1	1	2	1	1	110	1	1	7	5	5	5	5	1	3	6	6	6	6	7	3	4	1	5	1	1	1	2	4	6	7	1	0	4.68421	4.75	3.75	6	3.75	5.5
492	10-SEP-2020	2	64	1.18494	2	0	1	1	1	1	1	8	0	5	70	2	0	7	7	7	7	4	4	4	6	6	6	6	6	6	6	6	1	1	1	1	2	2	2	4	0	1	5.15789	2.5	4.5	6	6	7
494	10-SEP-2020	2	66	1.31916	7	1	1	1	2	2	0	8	0	5	112	2	0	7	7	7	7	7	7	7	7	7	7	7	7	7	1	4	1	1	1	1	6	6	6	6	0	1	6.31579	6	7	7	4.75	7
495	10-SEP-2020	2	49	0.178223	2	0	1	1	2	2	0	10	0	1	110	1	1	4	7	6	5	5	4	4	6	6	6	5	2	3	1	3	1	1	1	1	1	2	3	4	0	1	4.05263	2.5	4.5	6	2.25	5.5
496	10-SEP-2020	2	70	1.58762	5	1	1	1	3	2	0	8	0	1	110	1	1	7	7	7	7	7	7	7	7	7	7	7	7	7	5	5	1	1	1	1	2	2	2	5	0	1	5.89474	2.75	7	7	6	7
498	10-SEP-2020	1	49	0.178223	4	1	1	1	1	1	1	2	1	2	35	3	0	7	7	7	6	7	7	7	7	7	7	7	7	7	7	6	1	1	1	1	3	3	3	5	0	1	6.15789	3.5	7	7	6.75	6.75
502	10-SEP-2020	2	66	1.31916	5	1	4	0	1	1	1	8	0	1	110	1	1	7	7	7	7	7	7	5	4	5	3	5	4	4	3	2	1	1	1	1	3	4	5	5	0	1	4.94737	4.25	6	4	3.25	7
504	10-SEP-2020	2	67	1.38628	5	1	2	0	5	3	0	6	1	1	110	1	1	7	7	7	7	6	5	4	2	1	5	6	7	6	7	6	1	1	1	1	5	5	5	6	0	1	5.47368	5.25	5.25	2.66667	6.5	7
505	10-SEP-2020	2	64	1.18494	2	0	1	1	5	2	0	8	0	1	110	1	1	3	7	7	7	5	1	1	7	1	7	7	7	6	5	6	1	1	1	1	4	4	4	3	0	1	4.84211	3.75	3.5	5	6	6
506	10-SEP-2020	1	59	0.849364	6	1	1	1	1	1	1	2	1	3	99	2	0	7	7	7	7	7	7	7	7	7	7	7	7	7	7	1	1	1	1	1	7	7	7	7	0	1	6.68421	7	7	7	5.5	7
509	10-SEP-2020	2	28	-1.23117	5	1	1	1	1	1	1	2	1	3	33	2	0	7	7	7	7	7	7	7	7	7	7	7	7	5	6	4	1	1	1	1	4	4	4	4	1	0	6.05263	4	7	7	5.5	7
510	10-SEP-2020	1	20	-1.76809	2	0	3	0	1	1	1	2	1	5	2	2	0	7	7	7	7	7	6	7	7	7	7	6	7	6	6	7	1	1	1	1	4	4	5	6	0	0	6.31579	4.75	6.5	7	6.5	7
512	10-SEP-2020	1	32	-0.962718	3	0	1	1	1	1	1	3	1	3	58	2	0	7	7	5	3	5	5	4	5	6	6	3	7	6	5	3	1	1	1	1	1	1	1	3	0	0	4.36842	1.5	4.25	5.66667	5.25	5.5
513	10-SEP-2020	1	41	-0.358691	4	1	1	1	1	1	1	2	1	3	58	3	0	7	7	7	6	6	6	6	6	6	6	6	7	4	3	6	1	1	1	1	1	1	1	4	0	0	5.05263	1.75	6	6	5	6.75
514	10-SEP-2020	2	40	-0.425805	4	1	1	1	2	2	0	2	1	2	114	2	0	7	7	7	7	7	4	7	7	7	7	7	3	1	3	3	1	1	1	1	2	2	3	7	0	0	5.15789	3.5	6.25	7	2.5	7
515	10-SEP-2020	1	53	0.446679	2	0	1	1	1	1	1	3	1	4	118	2	0	7	7	7	7	5	4	4	6	6	6	6	6	6	3	3	1	1	1	1	2	2	2	2	0	1	4.78947	2	4.75	6	4.5	7
516	10-SEP-2020	1	55	0.580908	2	0	2	0	1	1	1	3	1	1	110	1	1	7	7	7	7	7	7	7	7	7	7	7	7	7	6	7	1	1	1	1	5	5	5	6	0	1	6.57895	5.25	7	7	6.75	7
517	10-SEP-2020	1	61	0.983593	2	0	2	0	10	1	1	8	0	1	110	1	1	7	7	7	7	7	7	7	7	7	7	7	5	5	7	5	1	1	1	1	2	2	4	7	1	1	6	3.75	7	7	5.5	7
518	10-SEP-2020	1	37	-0.627147	5	1	2	0	2	2	0	2	1	1	110	1	1	5	5	5	4	4	4	4	5	5	5	5	5	5	5	3	1	1	1	1	5	5	5	3	0	0	4.57895	4.5	4.25	5	4.5	4.75
519	10-SEP-2020	2	58	0.78225	5	1	2	0	1	1	1	1	1	1	110	1	1	7	7	7	7	7	7	7	7	7	7	7	6	7	6	1	1	1	1	1	4	4	4	4	0	1	5.94737	4	7	7	5	7
520	10-SEP-2020	2	67	1.38628	7	1	3	0	2	2	0	8	0	1	110	1	1	7	7	7	7	3	1	1	1	1	1	1	2	7	3	3	1	1	1	1	1	1	1	1	0	1	2.94737	1	1.5	1	3.75	7
521	10-SEP-2020	2	61	0.983593	5	1	2	0	1	1	1	2	1	1	110	1	1	7	7	7	7	6	6	6	6	6	6	5	7	5	4	5	1	1	1	1	1	1	1	3	0	1	5.05263	1.5	5.75	6	5.25	7
522	10-SEP-2020	2	42	-0.291577	4	1	1	1	1	1	1	2	1	1	110	1	1	7	7	7	7	6	6	6	7	7	7	5	6	2	4	6	1	1	1	1	4	4	5	6	0	0	5.73684	4.75	5.75	7	4.5	7
523	10-SEP-2020	1	53	0.446679	4	1	3	0	1	1	1	5	1	6	55	2	0	7	7	7	7	5	5	5	5	5	5	5	7	6	6	5	1	1	1	1	3	3	3	4	0	1	5.26316	3.25	5	5	6	7
524	10-SEP-2020	2	54	0.513793	7	1	1	1	2	2	0	2	1	6	109	2	0	7	7	7	7	6	6	6	7	6	7	6	7	6	6	5	1	1	1	1	3	3	3	3	0	1	5.68421	3	6	6.66667	6	7
526	10-SEP-2020	1	37	-0.627147	2	0	3	0	10	2	0	3	1	2	114	2	0	5	7	5	4	5	5	5	5	5	5	5	5	5	5	5	7	5	5	5	5	5	5	3	1	0	4.94737	4.5	5	5	5	5.25
530	10-SEP-2020	2	54	0.513793	5	1	1	1	2	2	0	5	1	2	93	3	0	7	7	7	7	7	7	7	7	5	7	7	6	5	5	7	1	1	1	1	1	1	1	2	1	1	5.42105	1.25	7	6.33333	5.75	7
532	10-SEP-2020	1	40	-0.425805	2	0	1	1	2	2	0	2	1	1	110	1	1	1	1	1	1	1	1	1	1	1	1	1	1	1	1	1	7	7	7	7	2	2	2	1	1	0	1.15789	1.75	1	1	1	1
534	10-SEP-2020	1	64	1.18494	2	0	1	1	1	1	1	8	0	3	7	3	0	7	7	7	7	6	6	6	6	6	6	6	5	5	5	7	1	1	1	1	5	5	5	5	0	1	5.89474	5	6	6	5.5	7
535	10-SEP-2020	2	55	0.580908	5	1	1	1	3	2	0	1	1	1	110	1	1	5	7	7	7	5	5	5	7	6	6	4	4	4	4	3	1	1	1	1	1	1	2	4	1	1	4.57895	2	4.75	6.33333	3.75	6.5
537	10-SEP-2020	2	49	0.178223	7	1	1	1	1	1	1	2	1	4	86	3	0	7	7	7	7	7	7	7	7	7	7	7	7	7	7	6	1	1	1	1	4	4	4	5	0	1	6.36842	4.25	7	7	6.75	7
538	10-SEP-2020	2	55	0.580908	5	1	1	1	1	1	1	2	1	2	85	2	0	7	7	7	7	6	6	5	6	6	6	6	6	6	5	4	1	1	1	1	4	4	4	4	1	1	5.57895	4	5.75	6	5.25	7
539	10-SEP-2020	1	19	-1.8352	2	0	3	0	1	1	1	7	0	5	113	2	0	7	7	7	7	7	7	7	7	7	6	7	6	3	6	4	1	1	1	1	3	3	3	2	1	0	5.57895	2.75	7	6.66667	4.75	7
540	10-SEP-2020	1	33	-0.895604	2	0	1	1	1	1	1	2	1	1	110	1	1	5	7	7	6	4	4	5	5	5	6	6	6	5	4	2	1	2	1	1	3	3	3	3	1	0	4.68421	3	4.75	5.33333	4.25	6.25
541	10-SEP-2020	2	39	-0.492919	5	1	1	1	1	1	1	4	1	6	25	3	0	7	7	7	7	6	6	6	6	6	6	6	6	5	4	4	2	2	2	2	1	1	2	3	0	0	5.05263	1.75	6	6	4.75	7
542	10-SEP-2020	1	60	0.916478	2	0	1	1	2	2	0	2	1	1	110	1	1	7	7	7	7	1	6	4	7	7	7	7	7	7	3	6	1	1	1	1	1	1	1	1	0	1	4.94737	1	4.5	7	5.75	7
543	10-SEP-2020	1	37	-0.627147	5	1	2	0	2	2	0	1	1	1	110	1	1	5	7	5	5	5	5	5	7	7	5	2	4	4	2	6	1	1	1	1	2	2	4	4	0	0	4.52632	3	4.25	6.33333	4	5.5
544	10-SEP-2020	1	50	0.245337	2	0	1	1	1	1	1	3	1	4	115	2	0	7	7	7	7	5	5	7	7	7	7	7	7	7	7	5	1	1	1	1	7	4	7	7	1	1	6.52632	6.25	6	7	6.5	7
545	10-SEP-2020	2	54	0.513793	5	1	1	1	1	1	1	2	1	3	7	2	0	6	6	6	6	2	2	2	2	3	3	3	2	2	2	3	4	4	4	4	1	1	1	1	0	1	2.84211	1	2.25	2.66667	2.25	6
546	10-SEP-2020	2	63	1.11782	6	1	3	0	1	1	1	1	1	1	110	1	1	7	7	7	7	7	7	7	7	7	7	7	7	7	7	7	1	1	1	1	5	5	5	7	1	1	6.68421	5.5	7	7	7	7
550	10-SEP-2020	1	55	0.580908	5	1	1	1	2	2	0	2	1	6	111	2	0	7	7	7	7	6	6	6	7	7	6	6	5	5	6	5	1	1	1	1	2	2	2	4	1	1	5.42105	2.5	6	6.66667	5.25	7
551	10-SEP-2020	2	45	-0.090234	5	1	1	1	1	1	1	5	1	1	110	1	1	7	7	7	4	7	5	6	7	7	7	6	7	4	6	5	3	6	2	5	6	5	6	7	0	0	6.10526	6	6	7	5.5	6.25
552	10-SEP-2020	1	25	-1.43252	5	1	3	0	2	2	0	2	1	1	110	1	1	7	7	7	7	7	7	7	7	7	7	7	7	7	7	7	7	7	7	7	7	7	7	7	1	0	7	7	7	7	7	7
553	10-SEP-2020	1	34	-0.82849	1	0	1	1	1	1	1	3	1	2	78	3	0	6	6	6	6	6	6	7	7	7	7	5	3	5	5	6	1	1	1	1	2	2	2	2	0	0	5.05263	2	6	7	4.75	6
554	10-SEP-2020	2	47	0.0439943	3	0	1	1	1	1	1	9	0	4	18	3	0	3	3	2	3	3	3	3	5	5	5	4	5	3	3	3	1	1	1	1	1	1	1	1	0	0	3	1	3.25	5	3.5	2.75
555	10-SEP-2020	1	57	0.715136	2	0	1	1	2	2	0	5	1	1	110	1	1	4	6	6	5	5	1	3	4	4	4	4	4	4	4	4	4	4	4	4	1	1	1	1	1	1	3.47368	1	3.25	4	4	5.25
556	10-SEP-2020	1	40	-0.425805	2	0	1	1	2	2	0	3	1	1	110	1	1	6	6	5	4	4	4	3	7	7	7	2	1	1	1	1	1	1	1	1	2	2	2	2	0	0	3.52632	2	3.25	7	1	5.25
557	10-SEP-2020	2	36	-0.694262	5	1	1	1	1	1	1	2	1	1	110	1	1	7	7	7	7	6	6	6	7	6	6	7	7	6	6	5	1	1	1	1	6	5	5	6	1	0	6.21053	5.5	6.25	6.33333	6	7
558	10-SEP-2020	2	49	0.178223	4	1	2	0	1	1	1	2	1	1	110	1	1	7	7	7	6	7	7	7	6	7	7	7	7	7	5	5	1	1	1	1	3	3	3	4	0	1	5.89474	3.25	7	6.66667	6	6.75
559	10-SEP-2020	2	55	0.580908	7	1	1	1	1	1	1	2	1	4	86	3	0	7	7	7	7	5	5	5	6	5	5	6	7	6	6	5	1	1	1	1	3	3	4	4	0	1	5.42105	3.5	5.25	5.33333	6	7
560	10-SEP-2020	2	52	0.379565	2	0	2	0	1	1	1	2	1	1	110	1	1	7	6	5	5	5	5	5	5	5	6	5	6	4	4	5	2	5	2	2	2	2	2	2	0	1	4.52632	2	5	5.33333	4.75	5.75
561	10-SEP-2020	2	22	-1.63386	4	1	3	0	1	1	1	10	0	1	110	1	1	7	7	6	1	6	1	1	4	5	7	6	5	2	3	3	5	7	6	5	1	1	1	2	1	0	3.63158	1.25	3.5	5.33333	3.25	5.25
564	10-SEP-2020	2	45	-0.090234	2	0	3	0	2	2	0	6	1	5	10	3	0	6	6	6	6	5	4	5	3	3	5	4	5	4	4	4	1	1	1	1	5	5	5	6	0	0	4.78947	5.25	4.5	3.66667	4.25	6
565	10-SEP-2020	2	38	-0.560033	4	1	1	1	1	1	1	2	1	4	105	3	0	2	7	7	7	6	6	6	6	6	6	6	2	6	3	3	4	2	2	2	5	5	5	5	0	0	5.21053	5	6	6	3.5	5.75
566	10-SEP-2020	1	48	0.111108	4	1	3	0	3	2	0	2	1	2	114	2	0	7	7	7	7	5	5	5	7	7	5	5	5	4	3	5	1	2	1	1	1	1	4	5	0	1	5	2.75	5	6.33333	4.25	7
567	10-SEP-2020	1	59	0.849364	2	0	1	1	2	2	0	8	0	1	110	1	1	6	6	6	6	1	1	1	6	6	6	6	5	5	5	3	2	1	1	1	1	1	1	3	0	1	3.94737	1.5	2.25	6	4.5	6
568	10-SEP-2020	1	65	1.25205	5	1	1	1	1	1	1	8	0	3	100	3	0	7	7	7	7	6	6	6	6	5	6	6	5	5	6	7	1	1	1	1	4	1	4	2	0	1	5.42105	2.75	6	5.66667	5.75	7
570	10-SEP-2020	2	23	-1.56675	2	0	1	1	1	1	1	9	0	4	118	2	0	7	7	7	7	7	7	7	7	7	7	7	7	7	7	7	1	1	1	1	1	1	1	1	1	0	5.73684	1	7	7	7	7
572	10-SEP-2020	2	75	1.92319	2	0	2	0	1	1	1	8	0	2	114	2	0	7	7	7	7	1	1	1	1	7	4	1	7	4	4	4	1	1	1	1	1	1	1	4	0	1	3.68421	1.75	1	4	4.75	7
573	10-SEP-2020	2	48	0.111108	5	1	1	1	2	2	0	2	1	1	110	1	1	7	7	7	7	7	7	7	7	7	7	7	6	6	7	6	1	1	1	1	4	4	4	5	0	1	6.26316	4.25	7	7	6.25	7
574	10-SEP-2020	2	37	-0.627147	2	0	1	1	1	1	1	2	1	2	47	3	0	7	7	7	7	6	5	5	5	5	6	6	5	4	4	5	1	1	1	1	5	5	5	6	0	0	5.52632	5.25	5.5	5.33333	4.5	7
575	10-SEP-2020	1	40	-0.425805	7	1	1	1	1	1	1	5	1	5	112	2	0	7	7	7	7	1	7	3	7	7	7	7	7	5	7	7	1	1	1	1	3	3	3	2	0	0	5.47368	2.75	4.5	7	6.5	7
576	10-SEP-2020	2	31	-1.02983	2	0	1	1	1	1	1	3	1	3	117	2	0	2	7	7	6	5	6	6	7	7	7	5	7	5	6	5	2	1	1	1	5	4	5	5	1	0	5.63158	4.75	5.5	7	5.75	5.5
579	10-SEP-2020	1	18	-1.90232	2	0	3	0	1	1	1	4	1	5	16	3	0	7	7	7	7	7	5	6	7	7	7	6	6	4	3	4	1	1	1	1	2	2	5	6	0	0	5.52632	3.75	6	7	4.25	7
580	10-SEP-2020	2	40	-0.425805	4	1	1	1	1	1	1	9	0	2	78	3	0	6	6	6	6	4	4	4	5	5	5	4	5	5	2	4	2	2	2	2	1	1	1	2	0	0	4	1.25	4	5	4	6
581	10-SEP-2020	1	20	-1.76809	2	0	3	0	1	1	1	7	0	1	110	1	1	7	7	6	7	5	6	7	7	7	7	7	3	6	7	4	1	1	1	1	2	2	4	6	0	0	5.63158	3.5	6.25	7	5	6.75
582	10-SEP-2020	1	34	-0.82849	7	1	1	1	2	1	1	1	1	2	51	3	0	7	7	7	7	7	7	7	7	7	7	7	7	1	1	3	1	1	1	1	1	3	5	1	1	0	5.21053	2.5	7	7	3	7
585	10-SEP-2020	1	48	0.111108	4	1	3	0	1	1	1	6	1	1	110	1	1	6	6	6	3	2	4	2	3	3	3	3	3	3	3	3	6	3	2	2	2	2	2	3	0	1	3.26316	2.25	2.75	3	3	5.25
586	10-SEP-2020	2	72	1.72185	5	1	1	1	1	1	1	2	1	2	114	2	0	7	7	7	7	7	7	7	7	7	7	7	7	7	5	4	1	1	1	1	4	5	6	7	0	1	6.42105	5.5	7	7	5.75	7
588	10-SEP-2020	2	52	0.379565	2	0	1	1	2	2	0	2	1	4	95	2	0	7	7	7	7	7	7	7	7	7	7	7	6	6	6	4	1	1	2	1	4	6	6	7	0	1	6.42105	5.75	7	7	5.5	7
589	10-SEP-2020	1	60	0.916478	7	1	1	1	2	2	0	2	1	1	110	1	1	5	6	6	5	6	5	6	6	7	6	5	5	5	5	5	6	6	5	4	4	4	4	5	1	1	5.26316	4.25	5.5	6.33333	5	5.5
590	10-SEP-2020	2	54	0.513793	2	0	2	0	1	1	1	1	1	2	13	2	0	6	2	4	1	5	5	2	3	1	6	1	1	4	1	1	6	6	2	1	2	6	4	2	1	1	3	3.5	3.25	3.33333	1.75	3.25
592	10-SEP-2020	2	51	0.312451	2	0	1	1	3	2	0	3	1	5	112	2	0	6	7	7	6	4	4	4	7	5	6	5	5	3	2	5	1	1	1	1	4	5	4	4	0	1	4.89474	4.25	4.25	6	3.75	6.5
593	10-SEP-2020	1	45	-0.090234	2	0	1	1	9	3	0	3	1	5	42	3	0	3	3	3	3	4	4	4	4	4	4	4	3	2	2	2	2	2	2	2	1	1	1	1	1	0	2.78947	1	4	4	2.25	3
595	10-SEP-2020	1	45	-0.090234	2	0	1	1	1	1	1	2	1	2	54	2	0	7	7	7	7	7	7	7	7	6	6	7	7	7	5	6	1	1	1	1	1	1	3	6	0	0	5.84211	2.75	7	6.33333	6.25	7
596	10-SEP-2020	1	47	0.0439943	2	0	1	1	2	2	0	2	1	1	110	1	1	4	4	4	3	3	4	4	5	5	5	4	3	4	3	4	3	2	1	1	5	5	4	5	0	0	4.10526	4.75	3.75	5	3.5	3.75
598	10-SEP-2020	2	58	0.78225	2	0	1	1	1	1	1	2	1	2	97	3	0	7	7	7	7	7	7	7	7	7	7	7	7	7	7	1	1	1	1	1	2	2	3	5	0	1	5.84211	3	7	7	5.5	7
599	10-SEP-2020	2	42	-0.291577	5	1	1	1	2	2	0	2	1	1	110	1	1	7	7	7	7	6	4	6	7	4	6	3	6	4	4	6	1	1	1	1	1	1	1	1	0	0	4.63158	1	4.75	5.66667	5	7
600	10-SEP-2020	1	64	1.18494	3	0	1	1	1	1	1	8	0	3	99	3	0	4	7	7	7	6	3	7	7	3	3	7	7	4	4	4	1	1	1	1	4	4	6	4	1	1	5.15789	4.5	5.75	4.33333	4.75	6.25
601	10-SEP-2020	1	68	1.45339	6	1	1	1	1	1	1	8	0	2	29	3	0	7	7	7	7	6	6	6	6	6	6	6	6	6	2	5	1	1	1	1	4	4	4	5	0	1	5.57895	4.25	6	6	4.75	7
602	10-SEP-2020	1	51	0.312451	2	0	1	1	2	2	0	10	0	1	110	1	1	4	4	4	4	3	3	4	4	3	4	3	4	4	3	4	2	2	2	2	3	3	3	4	0	1	3.57895	3.25	3.25	3.66667	3.75	4
604	10-SEP-2020	2	53	0.446679	5	1	1	1	2	1	1	2	1	2	54	2	0	7	7	7	7	7	7	6	7	7	7	5	7	6	6	4	1	1	1	1	7	6	6	7	0	1	6.47368	6.5	6.25	7	5.75	7
605	10-SEP-2020	2	71	1.65473	7	1	1	1	2	2	0	8	0	1	110	1	1	7	7	7	7	6	6	6	7	7	7	6	6	5	5	5	1	1	1	1	2	2	2	6	0	1	5.57895	3	6	7	5.25	7
606	10-SEP-2020	2	53	0.446679	2	0	4	0	2	2	0	2	1	1	110	1	1	6	6	5	5	4	4	4	5	4	6	4	7	7	5	6	2	1	1	1	3	3	3	3	0	1	4.73684	3	4	5	6.25	5.5
607	10-SEP-2020	1	31	-1.02983	2	0	1	1	1	1	1	5	1	3	58	2	0	7	7	7	7	7	7	7	7	7	7	7	7	7	7	5	1	1	1	1	4	4	4	5	1	0	6.31579	4.25	7	7	6.5	7
610	10-SEP-2020	1	38	-0.560033	2	0	1	1	1	2	0	1	1	6	111	2	0	6	6	6	6	3	5	3	6	3	6	2	6	3	1	4	1	1	1	1	1	1	1	1	1	0	3.68421	1	3.25	5	3.5	6
611	10-SEP-2020	2	32	-0.962718	4	1	1	1	2	2	0	9	0	2	85	2	0	7	7	7	3	5	5	6	7	7	7	7	7	4	4	3	1	1	1	1	2	2	2	4	0	0	5.05263	2.5	5.75	7	4.5	6
613	10-SEP-2020	1	64	1.18494	2	0	1	1	5	1	1	2	1	5	42	3	0	6	7	7	7	3	4	5	7	7	4	5	7	6	5	4	1	1	1	1	1	6	4	4	0	1	5.21053	3.75	4.25	6	5.5	6.75
616	10-SEP-2020	2	59	0.849364	3	0	2	0	2	2	0	8	0	1	110	1	1	7	7	7	7	3	3	3	3	5	5	5	5	7	7	7	1	1	1	1	7	7	7	5	0	1	5.63158	6.5	3.5	4.33333	6.5	7
617	10-SEP-2020	1	28	-1.23117	2	0	3	0	1	1	1	3	1	4	18	2	0	6	6	6	6	6	5	5	6	6	6	6	6	5	6	4	1	1	1	1	2	3	3	4	0	0	5.10526	3	5.5	6	5.25	6
619	10-SEP-2020	1	49	0.178223	2	0	1	1	2	2	0	3	1	1	110	1	1	7	7	7	5	5	4	6	5	1	4	2	1	3	4	1	3	2	1	1	1	2	2	2	1	1	3.63158	1.75	4.25	3.33333	2.25	6.5
624	10-SEP-2020	1	63	1.11782	5	1	1	1	1	1	1	8	0	2	114	2	0	7	7	7	7	1	1	1	6	6	4	5	6	5	3	4	1	1	1	1	5	5	4	4	1	1	4.63158	4.5	2	5.33333	4.5	7
625	10-SEP-2020	2	27	-1.29829	5	1	1	1	1	1	1	10	0	6	111	2	0	6	7	7	6	6	6	6	7	7	7	7	6	6	4	5	1	1	1	1	2	3	3	5	0	0	5.57895	3.25	6.25	7	5.25	6.5
628	10-SEP-2020	1	30	-1.09695	2	0	3	0	2	2	0	3	1	1	110	1	1	1	7	1	1	2	2	1	7	1	7	1	1	4	4	4	7	4	4	1	1	1	1	5	1	0	2.73684	2	1.5	5	3.25	2.5
629	10-SEP-2020	2	33	-0.895604	5	1	1	1	2	2	0	2	1	4	118	2	0	1	7	5	2	3	2	1	2	1	4	1	1	1	1	2	7	1	1	1	2	2	2	7	0	0	2.47368	3.25	1.75	2.33333	1.25	3.75
630	10-SEP-2020	1	49	0.178223	4	1	1	1	1	1	1	1	1	2	60	3	0	7	7	7	7	6	5	6	7	6	6	6	7	5	4	3	1	1	1	1	2	2	2	4	0	1	5.21053	2.5	5.75	6.33333	4.75	7
631	10-SEP-2020	1	54	0.513793	5	1	1	1	1	1	1	10	0	5	96	3	0	7	7	7	7	5	7	5	7	7	7	7	6	6	5	4	1	1	1	1	5	5	5	5	1	1	6	5	6	7	5.25	7
632	10-SEP-2020	1	69	1.52051	2	0	1	1	4	2	0	3	1	1	110	1	1	7	7	7	7	3	3	4	7	7	5	3	4	3	1	6	1	1	1	1	1	2	2	4	0	1	4.36842	2.25	3.25	6.33333	3.5	7
633	10-SEP-2020	1	67	1.38628	5	1	1	1	1	1	1	4	1	3	19	3	0	7	7	7	7	5	5	6	4	2	5	7	6	5	4	3	1	1	1	1	3	3	3	3	0	1	4.84211	3	5.75	3.66667	4.5	7
635	10-SEP-2020	1	33	-0.895604	7	1	1	1	1	1	1	2	1	3	58	2	0	7	7	7	7	6	6	7	7	7	7	7	6	4	5	3	1	1	1	1	3	4	5	6	0	0	5.84211	4.5	6.5	7	4.5	7
637	10-SEP-2020	1	63	1.11782	5	1	1	1	4	3	0	1	1	1	110	1	1	7	7	7	7	6	7	7	7	7	5	6	6	5	5	4	1	1	1	1	5	6	5	7	0	1	6.10526	5.75	6.5	6.33333	5	7
639	10-SEP-2020	1	63	1.11782	5	1	1	1	1	1	1	6	1	3	92	3	0	7	7	7	7	7	7	7	7	7	7	7	7	2	5	6	1	1	1	1	3	3	3	5	0	1	5.84211	3.5	7	7	5	7
641	10-SEP-2020	2	47	0.0439943	2	0	1	1	1	1	1	6	1	1	110	1	1	7	7	7	7	6	6	7	7	1	6	7	6	3	2	2	1	1	1	1	2	2	2	3	0	0	4.73684	2.25	6.5	4.66667	3.25	7
642	10-SEP-2020	2	50	0.245337	2	0	2	0	1	1	1	2	1	5	42	3	0	7	7	7	7	6	6	7	7	7	7	6	7	7	3	7	1	1	1	1	6	6	7	7	0	1	6.52632	6.5	6.25	7	6	7
643	10-SEP-2020	2	70	1.58762	2	0	1	1	1	1	1	8	0	3	101	3	0	7	7	7	7	2	2	2	2	2	2	2	7	5	3	2	1	1	1	1	1	1	1	2	0	1	3.36842	1.25	2	2	4.25	7
644	10-SEP-2020	2	62	1.05071	7	1	1	1	2	2	0	1	1	2	51	3	0	6	6	6	6	5	5	5	6	6	6	5	6	4	5	5	2	2	2	2	5	5	5	5	0	1	5.36842	5	5	6	5	6
646	10-SEP-2020	2	70	1.58762	2	0	4	0	1	1	1	8	0	5	63	3	0	7	7	7	7	5	5	5	5	5	5	5	7	6	3	6	1	1	1	1	2	1	1	7	0	1	5.05263	2.75	5	5	5.5	7
648	10-SEP-2020	2	49	0.178223	5	1	3	0	1	1	1	1	1	5	42	3	0	7	7	7	7	7	7	7	7	7	7	7	7	6	4	4	1	1	1	1	3	3	3	5	0	1	5.89474	3.5	7	7	5.25	7
649	10-SEP-2020	2	60	0.916478	7	1	1	1	2	2	0	8	0	1	110	1	1	4	4	4	4	3	3	3	4	4	4	4	4	4	4	4	2	1	1	1	2	2	2	4	1	1	3.52632	2.5	3.25	4	4	4
650	10-SEP-2020	2	21	-1.70097	2	0	3	0	1	1	1	7	0	4	64	3	0	7	7	7	7	5	6	5	7	7	7	6	6	4	3	2	1	1	1	1	4	4	5	4	0	0	5.42105	4.25	5.5	7	3.75	7
653	10-SEP-2020	1	64	1.18494	7	1	1	1	1	1	1	1	1	2	29	3	0	7	7	7	7	5	7	6	5	7	5	4	4	4	6	5	1	1	1	1	3	2	3	2	0	1	5.05263	2.5	5.5	5.66667	4.75	7
654	10-SEP-2020	2	54	0.513793	5	1	1	1	1	1	1	2	1	4	86	2	0	7	7	7	7	6	7	7	7	7	7	7	7	6	5	4	1	1	1	1	4	5	6	4	0	1	6.15789	4.75	6.75	7	5.5	7
656	10-SEP-2020	2	68	1.45339	2	0	1	1	1	1	1	4	1	6	102	3	0	7	7	7	7	7	6	7	7	7	6	6	7	5	6	4	1	1	1	1	5	6	4	4	0	1	6.05263	4.75	6.5	6.66667	5.5	7
657	10-SEP-2020	2	60	0.916478	7	1	1	1	1	1	1	2	1	5	48	3	0	7	7	7	7	6	7	7	7	7	7	7	6	5	6	5	1	1	1	1	1	5	4	3	0	1	5.84211	3.25	6.75	7	5.5	7
658	10-SEP-2020	2	67	1.38628	2	0	1	1	1	1	1	8	0	3	30	3	0	7	7	7	7	3	3	3	7	7	7	3	7	3	3	5	1	1	1	1	1	3	3	3	0	1	4.68421	2.5	3	7	4.5	7
659	10-SEP-2020	1	47	0.0439943	2	0	3	0	2	2	0	3	1	1	110	1	1	4	4	4	4	4	4	4	4	4	4	4	3	3	3	3	3	3	3	3	1	1	1	1	1	0	3.15789	1	4	4	3	4
660	10-SEP-2020	1	31	-1.02983	2	0	2	0	2	2	0	6	1	2	114	2	0	4	7	7	6	4	4	4	2	2	2	3	2	2	3	4	5	4	4	4	6	6	6	6	0	0	4.21053	6	3.75	2	2.75	6
662	10-SEP-2020	1	53	0.446679	2	0	2	0	2	2	0	3	1	5	42	3	0	7	7	7	7	3	3	5	4	2	3	2	4	3	4	4	1	1	1	1	2	1	2	1	0	1	3.73684	1.5	3.25	3	3.75	7
663	10-SEP-2020	1	38	-0.560033	5	1	1	1	1	1	1	1	1	6	111	2	0	6	6	6	6	4	5	3	5	5	5	4	6	2	2	1	1	1	1	1	1	1	1	1	0	0	3.68421	1	4	5	2.75	6
664	10-SEP-2020	2	34	-0.82849	7	1	1	1	1	1	1	6	1	5	42	3	0	7	6	6	7	7	7	7	7	7	7	7	7	6	4	5	1	1	1	1	3	3	4	4	1	0	5.84211	3.5	7	7	5.5	6.5
665	10-SEP-2020	1	40	-0.425805	5	1	1	1	1	1	1	2	1	1	110	1	1	7	7	7	7	6	5	6	7	7	6	7	7	7	4	5	1	1	1	1	5	4	4	5	1	0	5.94737	4.5	6	6.66667	5.75	7
666	10-SEP-2020	2	55	0.580908	7	1	4	0	1	1	1	2	1	4	115	2	0	7	7	7	7	7	7	6	7	7	7	6	7	6	5	5	1	1	1	1	3	3	5	5	0	1	6	4	6.5	7	5.75	7
667	10-SEP-2020	2	36	-0.694262	5	1	3	0	8	1	1	1	1	1	110	1	1	6	6	6	6	5	5	5	5	5	5	5	5	3	4	4	2	2	2	2	3	3	3	3	0	0	4.57895	3	5	5	4	6
668	10-SEP-2020	1	42	-0.291577	1	0	1	1	2	2	0	3	1	1	110	1	1	1	4	1	1	1	1	1	1	1	7	1	1	1	1	1	7	7	7	7	1	5	5	1	1	0	1.89474	3	1	3	1	1.75
669	10-SEP-2020	1	66	1.31916	5	1	1	1	1	1	1	8	0	5	112	2	0	7	7	7	7	7	7	7	7	7	7	7	7	6	3	3	1	1	1	1	2	6	6	7	1	1	6.15789	5.25	7	7	4.75	7
672	10-SEP-2020	2	60	0.916478	2	0	1	1	3	3	0	9	0	2	20	3	0	6	6	6	6	5	5	2	5	6	5	4	2	2	2	3	1	1	1	1	1	1	2	2	0	1	3.73684	1.5	4	5.33333	2.25	6
674	10-SEP-2020	1	50	0.245337	1	0	1	1	2	2	0	3	1	1	110	1	1	5	7	7	6	5	4	6	7	7	3	4	3	2	3	6	2	1	1	1	3	3	2	4	1	1	4.57895	3	4.75	5.66667	3.5	6.25
675	10-SEP-2020	2	37	-0.627147	2	0	1	1	1	1	1	9	0	1	110	1	1	7	7	7	7	5	5	7	7	7	7	7	6	6	4	5	1	1	1	1	1	1	3	3	0	0	5.36842	2	6	7	5.25	7
676	10-SEP-2020	2	23	-1.56675	7	1	3	0	1	1	1	7	0	2	60	3	0	7	7	7	7	7	7	7	7	7	7	7	7	7	6	5	1	1	1	1	3	3	3	4	0	0	6.05263	3.25	7	7	6.25	7
677	10-SEP-2020	2	33	-0.895604	7	1	1	1	2	2	0	9	0	1	110	1	1	4	6	6	6	6	7	3	7	7	7	7	4	4	4	4	4	4	4	4	4	4	4	4	1	0	5.15789	4	5.75	7	4	5.5
679	10-SEP-2020	2	24	-1.49963	4	1	3	0	1	1	1	3	1	2	12	3	0	7	7	7	5	4	4	5	6	6	6	5	7	5	4	3	1	1	1	1	2	2	2	6	0	0	4.89474	3	4.5	6	4.75	6.5
680	10-SEP-2020	2	48	0.111108	4	1	1	1	5	2	0	1	1	1	110	1	1	6	7	7	4	7	7	7	7	7	7	7	5	1	1	3	3	4	3	3	2	2	2	1	0	1	4.73684	1.75	7	7	2.5	6
682	10-SEP-2020	2	32	-0.962718	5	1	1	1	1	1	1	2	1	2	78	3	0	7	7	7	7	7	7	7	7	7	7	7	7	7	7	7	1	1	1	1	3	4	4	4	0	0	6.31579	3.75	7	7	7	7
683	10-SEP-2020	1	53	0.446679	4	1	2	0	4	3	0	3	1	1	110	1	1	7	7	7	7	1	1	1	1	1	1	1	7	1	7	1	1	7	1	1	7	7	7	1	0	1	3.84211	5.5	1	1	4	7
684	10-SEP-2020	2	43	-0.224462	4	1	1	1	1	1	1	5	1	4	95	3	0	7	4	4	1	1	2	3	3	1	1	3	1	1	1	1	7	7	7	5	1	1	1	1	0	0	2	1	2.25	1.66667	1	4
686	10-SEP-2020	2	46	-0.0231199	5	1	1	1	5	1	1	2	1	5	112	2	0	7	7	7	7	6	6	6	7	6	6	5	7	7	6	5	1	1	1	1	4	4	4	4	0	0	5.84211	4	5.75	6.33333	6.25	7
687	10-SEP-2020	2	53	0.446679	2	0	1	1	1	1	1	9	0	5	104	3	0	7	7	7	7	5	5	5	5	5	5	5	6	6	6	6	1	1	1	1	5	5	5	5	0	1	5.63158	5	5	5	6	7
688	10-SEP-2020	1	50	0.245337	2	0	1	1	1	1	1	3	1	2	97	2	0	2	7	5	5	2	2	3	7	7	5	4	1	3	7	1	3	2	2	2	1	1	1	1	0	1	3.42105	1	2.75	6.33333	3	4.75
689	10-SEP-2020	2	73	1.78896	3	0	1	1	1	1	1	8	0	4	118	2	0	7	7	7	7	6	6	6	7	7	7	6	7	5	6	5	1	1	1	1	3	3	3	3	0	1	5.68421	3	6	7	5.75	7
691	10-SEP-2020	2	33	-0.895604	3	0	1	1	1	1	1	2	1	3	7	3	0	7	7	7	7	6	6	6	6	6	6	6	6	6	6	6	6	6	6	6	6	5	6	6	1	0	6.15789	5.75	6	6	6	7
693	10-SEP-2020	2	67	1.38628	5	1	3	0	2	2	0	2	1	2	114	2	0	6	6	6	6	5	4	4	1	1	4	6	6	6	5	5	1	1	1	1	5	4	5	6	0	1	4.78947	5	4.75	2	5.5	6
696	10-SEP-2020	2	54	0.513793	5	1	4	0	1	1	1	2	1	6	46	2	0	6	6	6	6	4	4	4	4	4	4	4	5	5	4	4	1	1	1	1	1	2	2	2	0	1	4.05263	1.75	4	4	4.5	6
698	10-SEP-2020	1	52	0.379565	5	1	1	1	1	1	1	2	1	5	16	2	0	7	7	6	6	6	6	6	6	6	6	6	7	7	7	7	2	1	1	1	5	5	5	7	1	1	6.21053	5.5	6	6	7	6.5
699	10-SEP-2020	1	37	-0.627147	2	0	1	1	1	1	1	2	1	3	73	3	0	7	7	7	7	7	7	7	7	7	7	7	7	7	7	7	1	1	1	1	5	5	5	7	0	0	6.68421	5.5	7	7	7	7
700	10-SEP-2020	2	50	0.245337	5	1	1	1	2	2	0	2	1	3	117	2	0	7	7	7	7	7	7	5	7	7	7	4	7	6	5	1	1	1	1	1	1	1	1	1	0	1	5	1	5.75	7	4.75	7
702	10-SEP-2020	2	32	-0.962718	2	0	1	1	1	1	1	3	1	5	16	2	0	7	7	7	7	7	7	7	7	7	7	7	7	7	6	7	1	1	1	1	2	2	2	2	0	0	5.89474	2	7	7	6.75	7
705	10-SEP-2020	2	43	-0.224462	4	1	1	1	1	1	1	2	1	3	58	2	0	7	7	7	6	7	7	7	7	6	7	7	4	6	4	2	1	1	1	1	3	3	6	3	0	0	5.57895	3.75	7	6.66667	4	6.75
706	10-SEP-2020	2	29	-1.16406	1	0	3	0	1	1	1	7	0	4	49	3	0	2	4	4	4	3	5	3	6	6	6	3	1	1	1	2	7	5	3	3	1	1	1	1	0	0	2.89474	1	3.5	6	1.25	3.5
709	10-SEP-2020	2	30	-1.09695	3	0	1	1	2	2	0	2	1	1	110	1	1	6	7	6	4	4	5	6	5	6	5	5	5	6	5	5	5	5	5	4	7	7	7	7	1	0	5.68421	7	5	5.33333	5.25	5.75
711	10-SEP-2020	1	44	-0.157348	4	1	2	0	2	2	0	3	1	1	110	1	1	4	5	4	4	4	5	5	5	6	6	6	5	5	5	5	5	6	5	4	3	4	6	6	1	0	4.89474	4.75	5	5.66667	5	4.25
712	10-SEP-2020	2	59	0.849364	6	1	1	1	1	1	1	2	1	2	85	2	0	7	7	7	6	7	7	7	7	4	7	7	7	5	5	5	1	1	1	1	4	4	4	4	0	1	5.84211	4	7	6	5.5	6.75
713	10-SEP-2020	2	53	0.446679	4	1	1	1	1	1	1	2	1	5	113	2	0	7	7	7	7	7	7	7	7	7	7	7	7	4	4	4	1	1	1	1	1	1	1	2	0	1	5.31579	1.25	7	7	4.75	7
714	10-SEP-2020	1	35	-0.761376	2	0	1	1	2	2	0	1	1	1	110	1	1	6	5	4	3	5	5	5	5	5	5	5	1	1	1	1	2	2	2	2	1	1	1	1	0	0	3.21053	1	5	5	1	4.5
715	10-SEP-2020	1	56	0.648022	5	1	1	1	10	1	1	2	1	2	114	2	0	7	7	7	7	6	6	6	6	6	6	6	7	6	6	5	1	1	1	1	4	4	5	5	0	1	5.89474	4.5	6	6	6	7
716	10-SEP-2020	2	46	-0.0231199	1	0	3	0	1	1	1	3	1	2	85	3	0	7	7	7	7	7	1	7	7	1	7	7	7	7	1	4	1	1	1	1	1	1	4	4	0	0	4.94737	2.5	5.5	5	4.75	7
718	10-SEP-2020	2	36	-0.694262	2	0	1	1	1	1	1	3	1	4	118	2	0	7	7	7	7	7	7	7	7	7	2	6	6	2	4	1	1	1	1	1	4	4	6	5	0	0	5.42105	4.75	6.75	5.33333	3.25	7
719	10-SEP-2020	1	53	0.446679	7	1	1	1	3	2	0	10	0	5	112	2	0	5	6	6	6	2	3	3	6	6	6	4	2	4	3	5	2	2	2	2	2	2	2	2	0	1	3.94737	2	3	6	3.5	5.75
721	10-SEP-2020	1	56	0.648022	3	0	2	0	1	1	1	2	1	1	110	1	1	7	7	6	5	5	5	5	5	5	6	5	7	4	4	3	1	1	1	1	2	3	4	3	0	1	4.78947	3	5	5.33333	4.5	6.25
722	10-SEP-2020	2	69	1.52051	3	0	4	0	2	2	0	8	0	4	115	2	0	7	7	7	7	6	7	7	7	7	7	7	7	7	4	4	1	1	1	1	1	1	6	6	0	1	5.89474	3.5	6.75	7	5.5	7
723	10-SEP-2020	1	34	-0.82849	3	0	1	1	1	1	1	3	1	2	54	2	0	7	7	7	5	5	4	4	7	7	7	7	6	6	5	5	5	3	1	1	4	5	5	4	0	0	5.63158	4.5	5	7	5.5	6.5
724	10-SEP-2020	1	68	1.45339	7	1	1	1	1	1	1	2	1	4	115	2	0	6	7	7	7	7	7	5	6	6	6	6	6	6	3	6	1	1	1	1	2	2	2	5	0	1	5.36842	2.75	6.25	6	5.25	6.75
726	10-SEP-2020	2	53	0.446679	5	1	2	0	1	1	1	1	1	1	110	1	1	7	7	7	7	7	7	7	4	1	7	7	7	7	5	3	2	1	1	1	5	5	6	3	0	1	5.73684	4.75	7	4	5.5	7
727	10-SEP-2020	2	38	-0.560033	7	1	1	1	1	1	1	1	1	1	110	1	1	5	5	5	5	5	5	5	5	5	5	5	6	4	4	3	1	1	1	1	4	4	4	4	0	0	4.63158	4	5	5	4.25	5
728	10-SEP-2020	1	52	0.379565	4	1	1	1	1	1	1	2	1	3	92	3	0	7	7	7	7	7	7	7	7	7	7	7	7	5	7	7	1	1	1	1	2	2	3	5	0	1	6.05263	3	7	7	6.5	7
729	10-SEP-2020	2	21	-1.70097	2	0	3	0	1	1	1	7	0	1	110	1	1	7	7	7	7	7	7	7	7	7	7	7	7	5	2	5	1	1	1	1	3	2	3	2	0	0	5.57895	2.5	7	7	4.75	7
730	10-SEP-2020	1	40	-0.425805	3	0	4	0	2	2	0	8	0	6	111	2	0	7	7	7	7	1	1	1	1	1	1	1	1	1	1	1	1	1	1	1	3	3	3	3	0	0	2.68421	3	1	1	1	7
731	10-SEP-2020	1	41	-0.358691	1	0	2	0	1	1	1	3	1	3	21	2	0	6	4	5	7	3	6	3	7	7	7	7	2	5	5	6	6	6	6	6	1	1	1	3	1	0	4.52632	1.5	4.75	7	4.5	5.5
733	10-SEP-2020	1	47	0.0439943	5	1	1	1	1	1	1	1	1	3	68	3	0	7	6	5	5	6	6	6	6	6	4	5	4	1	5	5	2	4	1	1	2	1	1	3	0	0	4.42105	1.75	5.75	5.33333	3.75	5.75
735	10-SEP-2020	2	54	0.513793	2	0	1	1	2	2	0	3	1	1	110	1	1	7	7	7	7	7	7	7	7	7	7	7	7	7	7	7	1	1	1	1	4	4	4	6	0	1	6.47368	4.5	7	7	7	7
738	10-SEP-2020	1	49	0.178223	4	1	1	1	4	3	0	2	1	4	118	2	0	5	6	6	4	4	5	5	5	5	4	6	5	5	3	5	3	2	2	1	2	2	2	6	1	1	4.47368	3	5	4.66667	4.5	5.25
741	10-SEP-2020	2	40	-0.425805	2	0	1	1	1	1	1	3	1	2	89	2	0	7	7	7	7	4	3	3	5	5	5	3	5	6	6	6	1	1	1	1	7	7	7	7	0	0	5.63158	7	3.25	5	5.75	7
742	10-SEP-2020	2	58	0.78225	5	1	1	1	2	2	0	2	1	1	110	1	1	7	7	7	7	2	1	2	4	1	4	4	2	2	2	3	1	1	1	1	5	5	4	7	0	1	4	5.25	2.25	3	2.25	7
743	10-SEP-2020	2	55	0.580908	7	1	1	1	1	1	1	2	1	6	46	2	0	7	7	7	7	5	5	5	6	6	6	6	4	4	2	2	2	1	1	1	1	1	4	4	0	1	4.68421	2.5	5.25	6	3	7
744	10-SEP-2020	1	65	1.25205	5	1	4	0	1	1	1	2	1	2	65	2	0	7	7	7	7	7	7	7	7	3	7	7	7	7	4	4	1	1	1	1	2	2	4	4	0	1	5.63158	3	7	5.66667	5.5	7
746	10-SEP-2020	2	54	0.513793	5	1	1	1	1	1	1	5	1	4	118	2	0	7	7	6	6	7	7	7	7	7	7	7	5	5	4	4	1	1	1	1	1	1	3	4	0	1	5.36842	2.25	7	7	4.5	6.5
747	10-SEP-2020	2	64	1.18494	7	1	1	1	2	2	0	8	0	1	110	1	1	7	7	7	7	2	2	2	6	1	5	6	4	4	3	2	1	1	1	1	3	3	3	5	0	1	4.15789	3.5	3	4	3.25	7
748	10-SEP-2020	1	51	0.312451	5	1	2	0	1	1	1	2	1	4	118	2	0	7	7	7	7	4	5	4	6	4	3	3	6	3	3	4	1	1	1	1	3	3	3	4	1	1	4.52632	3.25	4	4.33333	4	7
749	10-SEP-2020	1	52	0.379565	2	0	1	1	1	1	1	3	1	1	110	1	1	7	7	7	7	7	7	7	7	7	7	7	7	7	5	4	1	1	1	1	4	4	4	6	0	1	6.21053	4.5	7	7	5.75	7
752	10-SEP-2020	1	48	0.111108	4	1	1	1	2	2	0	2	1	1	110	1	1	6	5	4	3	4	6	5	7	7	6	2	1	1	1	1	4	3	1	2	1	1	1	3	0	1	3.42105	1.5	4.25	6.66667	1	4.5
753	10-SEP-2020	2	58	0.78225	2	0	2	0	1	1	1	2	1	4	3	2	0	4	4	4	4	5	5	4	4	4	5	4	6	6	5	5	2	2	2	1	3	3	3	4	1	1	4.31579	3.25	4.5	4.33333	5.5	4
754	10-SEP-2020	2	41	-0.358691	2	0	3	0	6	1	1	2	1	5	16	2	0	7	7	7	6	1	1	1	7	5	7	7	3	2	4	2	3	7	4	1	1	1	1	1	1	0	3.73684	1	2.5	6.33333	2.75	6.75
755	10-SEP-2020	1	64	1.18494	2	0	1	1	1	1	1	3	1	5	104	3	0	7	7	7	7	7	6	6	7	7	7	7	7	7	5	7	1	1	1	1	6	6	6	7	0	1	6.63158	6.25	6.5	7	6.5	7
757	10-SEP-2020	2	23	-1.56675	4	1	1	1	1	1	1	3	1	2	40	3	0	7	7	7	7	7	7	7	7	7	7	7	6	4	2	2	1	1	1	1	3	4	4	6	0	0	5.68421	4.25	7	7	3.5	7
758	10-SEP-2020	2	68	1.45339	5	1	1	1	2	2	0	8	0	6	111	2	0	7	7	7	7	4	3	3	6	6	6	6	6	6	4	6	1	1	1	1	1	5	5	6	0	1	5.31579	4.25	4	6	5.5	7
761	10-SEP-2020	1	55	0.580908	4	1	1	1	1	1	1	10	0	2	12	3	0	6	6	4	2	3	3	2	2	5	4	1	4	2	4	1	3	3	3	2	2	2	2	4	0	1	3.10526	2.5	2.25	3.66667	2.75	4.5
762	10-SEP-2020	1	37	-0.627147	7	1	3	0	3	2	0	3	1	1	110	1	1	2	3	3	3	4	4	2	4	4	6	4	3	2	1	4	6	4	3	2	1	1	4	3	0	0	3.05263	2.25	3.5	4.66667	2.5	2.75
763	10-SEP-2020	2	53	0.446679	5	1	1	1	1	1	1	2	1	1	110	1	1	7	7	7	7	7	7	7	7	7	7	7	7	6	6	3	1	1	1	1	2	2	3	5	0	1	5.84211	3	7	7	5.5	7
765	10-SEP-2020	2	53	0.446679	7	1	4	0	1	1	1	2	1	4	3	3	0	7	7	7	7	7	7	7	7	7	7	7	7	7	7	6	1	1	1	1	4	4	4	4	0	1	6.31579	4	7	7	6.75	7
769	10-SEP-2020	2	37	-0.627147	2	0	3	0	2	2	0	10	0	1	110	1	1	1	7	7	7	5	6	6	6	6	6	6	6	6	5	6	1	5	4	1	4	4	4	4	0	0	5.36842	4	5.75	6	5.75	5.5
770	10-SEP-2020	1	49	0.178223	7	1	1	1	1	1	1	4	1	5	10	3	0	6	7	7	7	6	6	6	6	6	6	6	6	6	6	6	5	6	6	6	1	2	2	3	1	1	5.31579	2	6	6	6	6.75
772	10-SEP-2020	2	32	-0.962718	2	0	3	0	1	1	1	10	0	4	105	2	0	7	7	7	7	7	7	7	7	7	7	7	7	1	1	4	1	2	1	1	2	4	4	2	0	0	5.36842	3	7	7	3.25	7
773	10-SEP-2020	2	38	-0.560033	5	1	1	1	6	1	1	2	1	1	110	1	1	6	7	7	7	6	6	6	7	7	7	6	6	4	6	5	1	1	1	1	5	4	4	5	0	0	5.84211	4.5	6	7	5.25	6.75
774	10-SEP-2020	2	37	-0.627147	4	1	1	1	2	2	0	9	0	1	110	1	1	7	7	7	7	7	7	7	7	7	7	7	5	3	3	4	1	1	1	1	1	1	1	3	0	0	5.15789	1.5	7	7	3.75	7
775	10-SEP-2020	2	57	0.715136	6	1	1	1	1	1	1	1	1	1	110	1	1	7	7	7	7	7	6	6	7	7	6	5	7	6	5	5	1	1	1	1	5	5	5	5	1	1	6.05263	5	6	6.66667	5.75	7
778	10-SEP-2020	1	44	-0.157348	7	1	1	1	5	2	0	1	1	4	118	2	0	7	7	7	7	4	1	4	7	1	7	7	5	3	3	7	1	1	1	1	2	2	2	2	0	0	4.47368	2	4	5	4.5	7
783	10-SEP-2020	2	44	-0.157348	4	1	1	1	5	2	0	2	1	6	111	2	0	5	5	3	3	4	4	2	7	7	7	2	3	3	2	2	7	6	4	4	1	1	1	2	1	0	3.36842	1.25	3	7	2.5	4
785	10-SEP-2020	1	47	0.0439943	2	0	1	1	2	2	0	10	0	2	114	2	0	4	5	5	5	5	4	4	5	7	7	3	4	4	4	2	7	5	4	1	2	2	2	5	1	0	4.15789	2.75	4	6.33333	3.5	4.75
786	10-SEP-2020	2	59	0.849364	5	1	2	0	1	1	1	2	1	2	78	3	0	7	7	7	7	2	3	5	1	4	6	6	7	7	2	7	1	1	1	1	1	5	7	2	0	1	4.89474	3.75	4	3.66667	5.75	7
787	10-SEP-2020	1	59	0.849364	7	1	1	1	1	1	1	4	1	5	67	3	0	7	7	7	6	5	6	6	6	6	6	3	7	5	5	5	2	1	1	1	1	1	1	1	0	1	4.78947	1	5	6	5.5	6.75
788	10-SEP-2020	2	59	0.849364	5	1	1	1	7	2	0	2	1	1	110	1	1	7	7	7	7	5	4	4	5	5	5	5	3	3	3	4	1	1	1	1	2	2	2	3	0	1	4.36842	2.25	4.5	5	3.25	7
789	10-SEP-2020	1	44	-0.157348	2	0	1	1	1	1	1	5	1	5	45	3	0	6	6	6	6	5	5	4	7	7	7	4	4	2	2	2	2	2	1	1	1	1	1	3	0	0	4.15789	1.5	4.5	7	2.5	6
790	10-SEP-2020	1	69	1.52051	2	0	2	0	1	1	1	8	0	5	38	3	0	7	7	7	7	2	2	2	2	2	2	2	6	6	6	5	6	6	5	5	5	5	5	5	1	1	4.47368	5	2	2	5.75	7
791	10-SEP-2020	2	47	0.0439943	4	1	1	1	1	1	1	2	1	4	115	2	0	7	7	7	7	7	7	7	7	7	7	6	7	7	7	7	1	1	1	1	2	2	2	5	0	0	6.05263	2.75	6.75	7	7	7
792	10-SEP-2020	1	68	1.45339	2	0	1	1	1	1	1	2	1	5	112	2	0	7	7	7	7	7	7	7	7	4	7	7	7	7	4	4	1	2	1	1	3	5	4	5	0	1	5.94737	4.25	7	6	5.5	7
793	10-SEP-2020	1	34	-0.82849	4	1	1	1	1	2	0	3	1	6	111	2	0	1	7	6	5	1	3	2	7	7	3	1	2	2	1	5	7	1	1	1	1	1	1	1	1	0	3	1	1.75	5.66667	2.5	4.75
794	10-SEP-2020	2	23	-1.56675	2	0	3	0	1	1	1	7	0	1	110	1	1	7	7	7	7	7	7	7	7	7	7	7	7	5	7	4	1	1	1	1	2	2	2	6	0	0	5.89474	3	7	7	5.75	7
795	10-SEP-2020	2	60	0.916478	7	1	1	1	1	1	1	9	0	5	16	2	0	7	7	7	7	7	7	7	7	1	7	7	7	6	3	5	1	1	1	1	2	2	5	5	0	1	5.57895	3.5	7	5	5.25	7
796	10-SEP-2020	1	37	-0.627147	4	1	1	1	1	1	1	2	1	6	44	2	0	7	7	7	7	7	7	7	7	7	7	6	7	7	5	4	1	1	1	1	2	3	3	5	0	0	5.89474	3.25	6.75	7	5.75	7
797	10-SEP-2020	2	24	-1.49963	4	1	3	0	1	1	1	2	1	1	110	1	1	7	7	7	7	6	6	6	7	5	6	5	6	6	5	6	2	1	1	1	5	4	3	4	0	0	5.68421	4	5.75	6	5.75	7
799	10-SEP-2020	2	42	-0.291577	4	1	1	1	1	1	1	2	1	5	112	2	0	6	6	6	6	5	6	5	6	6	6	6	6	2	3	2	1	1	1	1	4	4	4	4	0	0	4.89474	4	5.5	6	3.25	6
800	10-SEP-2020	1	39	-0.492919	5	1	3	0	1	1	1	6	1	5	112	2	0	7	7	7	7	7	5	5	7	7	7	4	7	3	3	1	1	1	1	1	4	3	5	6	0	0	5.36842	4.5	5.25	7	3.5	7
801	10-SEP-2020	1	35	-0.761376	4	1	1	1	3	2	0	2	1	5	112	2	0	6	7	7	6	4	6	5	7	7	7	2	7	4	6	4	1	2	1	1	1	1	1	1	0	0	4.68421	1	4.25	7	5.25	6.5
802	10-SEP-2020	1	60	0.916478	6	1	1	1	1	1	1	1	1	2	31	3	0	6	7	7	7	6	6	6	7	7	7	6	6	7	7	5	1	1	1	1	5	2	3	3	1	1	5.78947	3.25	6	7	6.25	6.75
803	10-SEP-2020	1	32	-0.962718	5	1	1	1	1	1	1	2	1	1	110	1	1	7	7	7	7	5	5	6	7	7	6	6	6	5	5	4	1	1	1	1	2	2	3	2	0	0	5.21053	2.25	5.5	6.66667	5	7
804	10-SEP-2020	2	66	1.31916	7	1	2	0	2	2	0	2	1	1	110	1	1	7	7	7	7	2	7	7	7	7	7	5	7	5	4	7	1	1	1	1	3	3	3	3	0	1	5.52632	3	5.25	7	5.75	7
805	10-SEP-2020	2	75	1.92319	7	1	4	0	1	1	1	8	0	2	51	3	0	7	7	7	7	6	1	1	7	7	6	6	7	7	3	6	1	1	1	1	3	3	3	4	0	1	5.15789	3.25	3.5	6.66667	5.75	7
807	10-SEP-2020	1	34	-0.82849	4	1	1	1	1	1	1	2	1	2	89	3	0	4	6	6	6	6	6	6	6	6	5	5	6	3	5	3	1	1	1	1	3	5	5	4	1	0	5.05263	4.25	5.75	5.66667	4.25	5.5
808	10-SEP-2020	1	24	-1.49963	2	0	3	0	1	1	1	7	0	5	70	2	0	7	7	7	7	6	6	6	6	6	5	6	6	6	5	5	1	1	1	1	2	2	3	4	0	0	5.36842	2.75	6	5.66667	5.5	7
809	10-SEP-2020	2	24	-1.49963	5	1	4	0	1	2	0	2	1	1	110	1	1	7	7	7	7	7	7	7	7	7	7	7	7	7	7	7	7	7	7	7	7	7	7	7	1	0	7	7	7	7	7	7
811	10-SEP-2020	2	30	-1.09695	5	1	1	1	1	1	1	2	1	1	110	1	1	7	7	7	7	6	6	6	7	7	7	6	7	4	5	5	1	1	1	1	3	3	3	3	0	0	5.57895	3	6	7	5.25	7
812	10-SEP-2020	1	46	-0.0231199	2	0	1	1	2	2	0	2	1	1	110	1	1	7	7	7	7	6	6	6	7	7	6	7	6	6	7	7	1	1	1	1	2	2	3	3	0	0	5.73684	2.5	6.25	6.66667	6.5	7
813	10-SEP-2020	2	22	-1.63386	3	0	1	1	1	1	1	7	0	1	110	1	1	7	7	5	3	6	6	5	6	5	6	1	4	2	2	2	1	1	1	1	1	1	1	1	0	0	3.73684	1	4.5	5.66667	2.5	5.5
814	10-SEP-2020	2	37	-0.627147	5	1	1	1	1	1	1	2	1	3	58	2	0	7	7	7	7	7	7	7	7	7	7	7	7	5	5	5	1	1	1	1	3	4	5	6	0	0	6.15789	4.5	7	7	5.5	7
817	10-SEP-2020	1	46	-0.0231199	2	0	1	1	5	2	0	3	1	6	111	2	0	5	7	7	7	4	3	5	6	6	6	4	4	4	4	5	3	1	1	1	2	2	2	2	0	0	4.47368	2	4	6	4.25	6.5
819	10-SEP-2020	1	32	-0.962718	3	0	3	0	1	1	1	1	1	1	110	1	1	6	4	3	2	5	6	6	6	6	6	3	6	4	3	2	3	5	3	1	2	2	2	4	1	0	4.10526	2.5	5	6	3.75	3.75
820	10-SEP-2020	1	50	0.245337	6	1	1	1	5	3	0	1	1	1	110	1	1	6	6	6	6	3	2	3	6	6	4	3	2	2	5	2	3	2	2	2	6	5	4	4	1	1	4.26316	4.75	2.75	5.33333	2.75	6
821	10-SEP-2020	1	61	0.983593	5	1	1	1	1	1	1	4	1	5	48	3	0	6	6	6	6	6	6	6	6	4	6	6	5	5	5	6	5	2	1	1	3	3	3	4	0	1	5.15789	3.25	6	5.33333	5.25	6
822	10-SEP-2020	1	32	-0.962718	4	1	1	1	1	1	1	1	1	2	54	3	0	7	7	7	7	7	7	7	7	7	7	7	6	6	6	6	1	2	1	1	2	2	2	4	0	0	5.84211	2.5	7	7	6	7
823	10-SEP-2020	2	37	-0.627147	5	1	1	1	2	2	0	2	1	6	111	2	0	7	7	6	5	6	7	6	7	7	7	3	7	7	4	2	2	1	1	1	1	1	2	2	0	0	4.94737	1.5	5.5	7	5	6.25
824	10-SEP-2020	2	41	-0.358691	5	1	1	1	1	3	0	2	1	6	111	2	0	7	7	7	7	7	7	7	7	7	7	7	6	5	6	5	1	1	1	1	5	5	5	6	0	0	6.31579	5.25	7	7	5.5	7
825	10-SEP-2020	1	43	-0.224462	5	1	1	1	1	1	1	2	1	4	115	2	0	7	7	7	7	5	4	5	6	6	5	6	6	5	4	4	1	1	1	1	2	2	2	3	0	0	4.89474	2.25	5	5.66667	4.75	7
826	10-SEP-2020	2	23	-1.56675	3	0	1	1	1	1	1	7	0	1	110	1	1	7	7	7	5	4	5	5	6	6	6	5	6	3	4	3	2	1	1	1	3	3	4	6	1	0	5	4	4.75	6	4	6.5
828	10-SEP-2020	2	47	0.0439943	5	1	1	1	2	2	0	2	1	1	110	1	1	6	6	6	4	4	4	4	6	4	6	4	6	6	5	5	3	5	2	1	6	5	5	4	1	0	5.05263	5	4	5.33333	5.5	5.5
829	10-SEP-2020	1	33	-0.895604	4	1	1	1	1	1	1	2	1	2	36	3	0	7	7	7	7	4	7	1	4	4	2	1	4	2	4	1	2	1	1	1	1	2	1	1	0	0	3.52632	1.25	3.25	3.33333	2.75	7
830	10-SEP-2020	2	30	-1.09695	2	0	1	1	2	2	0	9	0	4	118	2	0	1	4	3	4	1	1	5	7	7	5	4	6	3	3	1	1	1	1	1	2	2	2	2	0	0	3.31579	2	2.75	6.33333	3.25	3
831	10-SEP-2020	2	58	0.78225	3	0	1	1	1	1	1	2	1	4	95	2	0	7	7	7	7	7	7	7	7	4	7	6	5	6	6	7	1	1	1	1	6	6	6	5	0	1	6.31579	5.75	6.75	6	6	7
832	10-SEP-2020	1	68	1.45339	7	1	1	1	2	2	0	8	0	1	110	1	1	7	7	7	7	5	5	5	5	5	5	5	5	4	2	7	1	1	1	1	1	5	3	3	0	1	4.89474	3	5	5	4.5	7
833	10-SEP-2020	2	41	-0.358691	5	1	1	1	6	2	0	1	1	4	115	2	0	6	5	5	3	4	6	5	6	4	6	5	3	5	5	2	6	7	3	5	4	4	6	4	0	0	4.63158	4.5	5	5.33333	3.75	4.75
834	10-SEP-2020	2	70	1.58762	2	0	4	0	2	2	0	8	0	1	110	1	1	4	4	4	4	2	2	2	2	2	2	2	1	1	1	4	1	1	1	1	1	1	1	1	0	1	2.15789	1	2	2	1.75	4
835	10-SEP-2020	1	50	0.245337	5	1	1	1	1	1	1	2	1	5	112	2	0	7	7	7	7	6	6	7	7	7	6	6	4	4	4	4	1	1	1	1	3	3	4	3	0	1	5.36842	3.25	6.25	6.66667	4	7
839	10-SEP-2020	1	27	-1.29829	3	0	1	1	1	1	1	3	1	1	110	1	1	7	7	7	7	5	5	4	7	7	7	4	4	3	3	3	1	1	1	1	2	4	4	4	0	0	4.94737	3.5	4.5	7	3.25	7
840	10-SEP-2020	2	42	-0.291577	5	1	2	0	10	2	0	2	1	6	111	2	0	5	5	5	5	2	1	1	4	7	7	1	1	5	5	5	1	1	1	1	1	1	1	1	0	0	3.31579	1	1.25	6	4	5
841	10-SEP-2020	2	21	-1.70097	2	0	3	0	1	1	1	7	0	1	110	1	1	2	1	1	1	1	1	1	1	1	1	1	3	1	1	1	7	7	7	7	3	2	2	3	1	0	1.47368	2.5	1	1	1.5	1.25
843	10-SEP-2020	2	61	0.983593	7	1	4	0	2	2	0	8	0	6	111	2	0	7	7	7	7	4	4	4	4	4	4	4	4	1	1	1	1	1	1	1	3	7	1	3	0	1	4.05263	3.5	4	4	1.75	7
845	10-SEP-2020	2	42	-0.291577	4	1	1	1	1	1	1	2	1	1	110	1	1	7	7	7	6	6	6	6	7	7	7	6	3	5	5	3	1	1	2	7	2	1	2	4	1	0	5.10526	2.25	6	7	4	6.75
847	10-SEP-2020	1	58	0.78225	2	0	1	1	5	2	0	2	1	1	110	1	1	7	7	7	7	7	3	3	7	7	7	2	3	3	3	2	1	1	1	1	2	2	2	2	0	1	4.36842	2	3.75	7	2.75	7
849	10-SEP-2020	1	28	-1.23117	4	1	1	1	1	1	1	1	1	1	110	1	1	7	7	7	7	7	7	7	7	7	7	4	7	3	6	5	1	1	1	1	4	4	6	7	0	0	6.10526	5.25	6.25	7	5.25	7
851	10-SEP-2020	1	46	-0.0231199	7	1	1	1	1	1	1	3	1	4	115	2	0	7	7	7	7	5	1	4	5	1	3	3	3	1	1	1	1	1	1	1	1	1	1	1	1	0	3.15789	1	3.25	3	1.5	7
852	10-SEP-2020	2	42	-0.291577	6	1	4	0	1	1	1	1	1	1	110	1	1	7	7	6	3	5	5	5	5	5	4	4	7	7	7	4	4	4	1	1	3	3	3	6	1	0	5.05263	3.75	4.75	4.66667	6.25	5.75
854	10-SEP-2020	2	64	1.18494	2	0	4	0	1	1	1	8	0	6	55	3	0	7	7	7	7	3	3	3	3	3	3	3	5	5	3	2	1	1	1	1	1	1	2	3	0	1	3.73684	1.75	3	3	3.75	7
856	10-SEP-2020	1	60	0.916478	3	0	1	1	10	2	0	8	0	5	113	2	0	7	7	7	7	6	6	6	7	7	7	7	6	5	3	4	1	1	1	1	1	2	2	4	0	1	5.31579	2.25	6.25	7	4.5	7
857	10-SEP-2020	2	57	0.715136	5	1	1	1	2	2	0	2	1	5	112	2	0	7	7	5	4	1	2	1	6	6	5	3	1	2	1	1	5	4	2	4	1	1	1	1	0	1	2.94737	1	1.75	5.66667	1.25	5.75
860	10-SEP-2020	2	60	0.916478	2	0	2	0	1	1	1	3	1	3	33	3	0	7	7	7	7	4	4	4	5	5	5	5	7	6	5	3	1	1	1	1	2	2	2	3	0	1	4.73684	2.25	4.25	5	5.25	7
863	10-SEP-2020	2	71	1.65473	7	1	3	0	2	2	0	8	0	1	110	1	1	7	7	7	7	5	6	5	1	7	6	5	7	7	2	2	1	1	1	1	2	2	5	5	0	1	5	3.5	5.25	4.66667	4.5	7
864	10-SEP-2020	1	27	-1.29829	7	1	1	1	1	1	1	1	1	1	110	1	1	5	5	5	5	6	5	6	7	7	7	6	3	5	5	6	1	1	1	1	6	6	6	5	0	0	5.57895	5.75	5.75	7	4.75	5
865	10-SEP-2020	2	62	1.05071	2	0	4	0	2	2	0	3	1	1	110	1	1	7	7	7	7	5	4	4	6	6	7	5	5	5	7	5	1	2	1	1	5	5	4	5	0	1	5.57895	4.75	4.5	6.33333	5.5	7
866	10-SEP-2020	2	67	1.38628	5	1	2	0	5	1	1	6	1	1	110	1	1	7	7	7	7	6	5	5	2	2	5	7	7	5	6	6	1	1	1	1	6	6	5	6	1	1	5.63158	5.75	5.75	3	6	7
867	10-SEP-2020	2	51	0.312451	7	1	3	0	5	2	0	2	1	6	111	2	0	7	7	7	7	5	5	5	5	5	5	5	7	7	7	7	1	1	1	1	1	1	2	2	1	1	5.10526	1.5	5	5	7	7
870	10-SEP-2020	1	67	1.38628	5	1	1	1	1	1	1	2	1	1	110	1	1	7	7	7	3	5	5	7	3	3	6	1	3	3	4	3	5	1	1	1	1	1	1	1	0	1	3.73684	1	4.5	4	3.25	6
871	10-SEP-2020	1	50	0.245337	7	1	1	1	4	2	0	10	0	2	114	2	0	7	7	7	7	4	3	5	7	7	7	6	4	4	4	4	1	1	1	1	5	4	5	4	0	1	5.31579	4.5	4.5	7	4	7
872	10-SEP-2020	1	39	-0.492919	2	0	1	1	2	2	0	3	1	6	111	2	0	7	7	7	5	6	6	7	7	7	7	6	5	4	1	1	2	1	1	1	1	1	1	4	1	0	4.73684	1.75	6.25	7	2.75	6.5
873	10-SEP-2020	2	34	-0.82849	2	0	1	1	2	2	0	3	1	4	115	2	0	7	7	5	4	4	4	5	7	5	4	4	6	5	3	4	5	1	1	1	1	1	1	1	0	0	4.10526	1	4.25	5.33333	4.5	5.75
874	10-SEP-2020	1	53	0.446679	3	0	1	1	1	1	1	1	1	5	106	3	0	7	7	7	7	7	7	7	7	7	7	6	7	7	7	7	1	1	1	1	5	5	5	4	0	1	6.47368	4.75	6.75	7	7	7
877	10-SEP-2020	1	39	-0.492919	5	1	1	1	1	2	0	2	1	2	31	3	0	7	7	7	7	7	7	7	7	7	7	7	5	3	5	6	1	1	1	1	2	2	2	4	1	0	5.57895	2.5	7	7	4.75	7
878	10-SEP-2020	1	46	-0.0231199	4	1	1	1	2	2	0	2	1	6	111	2	0	7	7	7	6	6	7	6	6	7	6	7	6	5	4	6	1	1	1	1	4	4	4	5	1	0	5.78947	4.25	6.5	6.33333	5.25	6.75
879	10-SEP-2020	1	43	-0.224462	5	1	1	1	7	1	1	1	1	1	110	1	1	5	5	5	5	4	4	5	6	6	4	4	6	6	6	6	2	4	3	3	1	1	1	4	0	0	4.42105	1.75	4.25	5.33333	6	5
880	10-SEP-2020	1	18	-1.90232	2	0	3	0	1	1	1	7	0	4	77	3	0	7	7	7	7	7	7	7	7	7	7	7	7	5	5	3	1	1	1	1	2	2	2	6	0	0	5.73684	3	7	7	5	7
885	10-SEP-2020	1	62	1.05071	5	1	1	1	2	1	1	2	1	6	44	2	0	7	7	7	7	4	3	4	4	6	5	4	7	2	2	7	2	2	1	1	1	1	1	2	0	1	4.26316	1.25	3.75	5	4.5	7
886	10-SEP-2020	1	57	0.715136	2	0	2	0	1	1	1	2	1	4	49	2	0	7	7	7	7	7	7	7	7	7	7	7	7	6	6	7	1	1	1	1	5	5	5	5	0	1	6.47368	5	7	7	6.5	7
887	10-SEP-2020	2	64	1.18494	2	0	1	1	1	1	1	2	1	5	113	2	0	6	7	7	7	5	5	6	6	6	6	6	6	6	5	6	2	1	2	1	2	3	3	3	0	1	5.31579	2.75	5.5	6	5.75	6.75
888	10-SEP-2020	1	49	0.178223	2	0	3	0	1	1	1	3	1	4	115	2	0	7	7	7	7	4	5	5	4	3	5	4	7	4	4	6	1	1	1	1	4	4	4	4	1	1	5	4	4.5	4	5.25	7
889	10-SEP-2020	2	32	-0.962718	2	0	2	0	2	2	0	2	1	1	110	1	1	4	7	6	4	6	6	5	3	1	5	5	5	3	2	3	5	1	4	3	3	4	3	2	0	0	4.05263	3	5.5	3	3.25	5.25
890	10-SEP-2020	2	63	1.11782	5	1	1	1	2	2	0	8	0	6	111	2	0	7	7	7	7	5	5	5	7	7	6	5	4	3	3	2	1	1	1	1	3	3	4	3	0	1	4.89474	3.25	5	6.66667	3	7
891	10-SEP-2020	1	55	0.580908	2	0	1	1	1	1	1	8	0	2	114	2	0	7	6	7	7	4	4	6	7	7	7	4	5	5	3	5	2	2	2	2	2	2	2	2	0	1	4.84211	2	4.5	7	4.5	6.75
892	10-SEP-2020	1	72	1.72185	2	0	1	1	10	2	0	8	0	2	114	2	0	7	7	7	7	3	1	1	6	1	6	5	6	7	4	5	1	1	1	1	4	3	4	5	0	1	4.68421	4	2.5	4.33333	5.5	7
894	10-SEP-2020	1	59	0.849364	2	0	4	0	2	2	0	3	1	1	110	1	1	5	5	5	5	5	5	5	5	5	5	5	5	5	5	5	2	2	2	2	5	5	5	5	0	1	5	5	5	5	5	5
896	10-SEP-2020	1	40	-0.425805	5	1	1	1	1	1	1	5	1	6	116	2	0	6	7	7	7	7	7	5	7	7	5	5	7	7	3	5	1	1	1	1	1	1	1	3	1	0	5.15789	1.5	6	6.33333	5.5	6.75
897	10-SEP-2020	2	66	1.31916	2	0	3	0	2	2	0	3	1	1	110	1	1	6	6	3	3	1	1	2	2	1	3	3	3	3	3	4	4	3	3	3	3	2	3	4	0	1	2.94737	3	1.75	2	3.25	4.5
898	10-SEP-2020	2	67	1.38628	5	1	2	0	1	1	1	8	0	2	87	2	0	7	7	7	7	6	4	4	7	7	4	7	7	7	6	6	1	1	1	1	4	4	4	5	0	1	5.78947	4.25	5.25	6	6.5	7
899	10-SEP-2020	2	31	-1.02983	4	1	3	0	2	2	0	2	1	1	110	1	1	6	6	6	6	6	6	6	4	4	4	3	4	4	5	3	1	2	2	2	6	6	6	7	0	0	5.15789	6.25	5.25	4	4	6
900	10-SEP-2020	2	64	1.18494	5	1	2	0	2	2	0	8	0	1	110	1	1	7	7	7	7	4	4	4	2	2	5	5	7	7	3	4	1	1	1	1	1	1	2	6	0	1	4.47368	2.5	4.25	3	5.25	7
901	10-SEP-2020	1	64	1.18494	5	1	1	1	9	3	0	2	1	1	110	1	1	7	7	7	7	7	7	7	7	7	7	7	7	7	7	6	1	1	1	1	6	5	6	7	0	1	6.73684	6	7	7	6.75	7
902	10-SEP-2020	1	57	0.715136	5	1	3	0	1	1	1	2	1	2	114	2	0	7	7	7	7	7	7	7	4	2	6	7	7	7	7	6	1	1	1	1	4	4	4	7	0	1	6	4.75	7	4	6.75	7
903	10-SEP-2020	2	20	-1.76809	2	0	1	1	1	1	1	7	0	5	104	3	0	7	7	7	7	5	5	5	7	7	7	5	7	4	4	3	1	1	1	1	4	4	4	7	0	0	5.57895	4.75	5	7	4.5	7
904	10-SEP-2020	1	44	-0.157348	2	0	1	1	1	1	1	3	1	2	29	3	0	7	7	7	7	7	7	7	7	7	7	7	7	7	7	7	1	1	1	1	4	4	4	3	0	0	6.31579	3.75	7	7	7	7
906	10-SEP-2020	1	32	-0.962718	2	0	1	1	1	2	0	3	1	1	110	1	1	1	3	3	1	1	1	1	7	7	4	6	1	1	1	1	6	4	6	5	1	1	1	1	1	0	2.26316	1	2.25	6	1	2
907	10-SEP-2020	1	43	-0.224462	4	1	1	1	2	2	0	2	1	4	115	2	0	7	7	7	7	4	3	4	6	7	4	3	6	5	4	6	1	1	1	1	2	2	3	4	0	0	4.78947	2.75	3.5	5.66667	5.25	7
908	10-SEP-2020	2	63	1.11782	2	0	1	1	2	2	0	10	0	4	118	2	0	7	7	7	7	1	1	1	7	7	6	1	6	6	1	7	1	1	1	1	1	1	1	2	0	1	4.05263	1.25	1	6.66667	5	7
910	10-SEP-2020	2	50	0.245337	4	1	4	0	5	2	0	3	1	6	111	2	0	7	1	3	6	1	1	1	3	5	7	1	2	4	2	4	1	7	7	7	1	2	4	2	1	1	3	2.25	1	5	3	4.25
911	10-SEP-2020	1	63	1.11782	2	0	1	1	1	1	1	8	0	5	45	3	0	7	7	7	7	7	7	5	7	7	7	7	7	7	4	3	1	1	1	1	4	4	4	5	0	1	5.94737	4.25	6.5	7	5.25	7
912	10-SEP-2020	1	38	-0.560033	5	1	1	1	1	1	1	2	1	1	110	1	1	3	7	6	5	1	5	2	7	2	7	6	4	1	1	1	1	1	1	1	6	4	7	5	1	0	4.21053	5.5	3.5	5.33333	1.75	5.25
913	10-SEP-2020	2	33	-0.895604	3	0	1	1	2	2	0	9	0	1	110	1	1	7	7	7	7	6	6	6	6	6	6	6	6	6	4	3	1	1	1	1	2	2	2	3	1	0	5.15789	2.25	6	6	4.75	7
916	11-SEP-2020	2	53	0.446679	5	1	2	0	1	1	1	2	1	1	110	1	1	7	7	7	7	7	7	7	7	7	7	7	7	7	5	6	1	1	1	1	3	3	3	6	0	1	6.15789	3.75	7	7	6.25	7
921	11-SEP-2020	2	57	0.715136	3	0	1	1	1	1	1	9	0	2	114	2	0	7	7	7	7	6	6	6	6	6	5	6	7	7	7	4	1	2	1	1	1	1	1	3	0	1	5.26316	1.5	6	5.66667	6.25	7
922	11-SEP-2020	2	69	1.52051	5	1	4	0	1	1	1	8	0	1	110	1	1	7	7	7	7	2	2	2	2	2	2	2	7	7	4	6	1	1	1	1	3	3	3	3	0	1	4.10526	3	2	2	6	7
923	11-SEP-2020	2	63	1.11782	2	0	3	0	1	1	1	8	0	6	44	3	0	4	4	4	4	4	4	4	4	4	4	4	4	3	2	2	1	1	1	1	2	2	3	4	0	1	3.47368	2.75	4	4	2.75	4
924	11-SEP-2020	1	48	0.111108	7	1	1	1	1	1	1	6	1	3	7	3	0	7	7	7	7	6	6	6	6	6	6	6	6	4	4	5	1	1	1	1	5	5	5	6	1	1	5.78947	5.25	6	6	4.75	7
925	11-SEP-2020	2	40	-0.425805	2	0	1	1	1	1	1	3	1	3	100	3	0	6	6	5	5	5	4	4	5	1	4	5	5	5	3	3	4	3	4	2	1	1	1	5	1	0	3.89474	2	4.5	3.33333	4	5.5
926	11-SEP-2020	1	30	-1.09695	1	0	3	0	1	1	1	10	0	4	95	3	0	7	7	7	7	5	5	5	5	5	5	5	7	5	5	3	1	1	1	1	5	5	5	7	0	0	5.52632	5.5	5	5	5	7
928	11-SEP-2020	1	34	-0.82849	2	0	3	0	2	2	0	3	1	2	93	3	0	4	3	3	3	3	3	3	3	3	3	1	1	1	2	1	4	3	2	2	1	1	1	1	1	0	2.15789	1	2.5	3	1.25	3.25
929	11-SEP-2020	1	58	0.78225	4	1	4	0	2	2	0	10	0	1	110	1	1	7	7	7	7	7	7	5	7	7	7	7	7	7	7	7	1	1	1	1	5	5	7	7	0	1	6.68421	6	6.5	7	7	7
930	11-SEP-2020	1	58	0.78225	7	1	1	1	5	3	0	1	1	1	110	1	1	7	7	6	5	3	5	3	6	6	5	5	5	3	2	5	1	1	1	1	1	1	2	4	0	1	4.26316	2	4	5.66667	3.75	6.25
933	11-SEP-2020	2	61	0.983593	5	1	1	1	1	1	1	5	1	1	110	1	1	6	6	6	5	4	4	3	5	5	5	2	4	4	5	3	3	2	1	1	3	3	3	3	1	1	4.15789	3	3.25	5	4	5.75
934	11-SEP-2020	2	60	0.916478	5	1	1	1	1	1	1	5	1	1	110	1	1	7	7	7	4	4	6	6	7	7	5	4	7	4	7	1	1	3	3	3	4	7	7	7	1	1	5.68421	6.25	5	6.33333	4.75	6.25
935	11-SEP-2020	1	58	0.78225	2	0	1	1	1	1	1	4	1	3	99	3	0	7	7	7	7	6	3	4	7	2	2	5	3	3	3	3	1	3	1	1	1	1	1	3	0	1	3.94737	1.5	4.5	3.66667	3	7
938	11-SEP-2020	1	23	-1.56675	2	0	3	0	1	1	1	7	0	1	110	1	1	7	6	6	4	5	6	5	7	7	7	4	4	5	3	4	1	1	1	1	3	3	4	5	1	0	5	3.75	5	7	4	5.75
945	11-SEP-2020	1	50	0.245337	2	0	1	1	2	2	0	3	1	1	110	1	1	6	5	4	4	6	4	4	6	6	6	4	3	3	5	3	2	2	1	2	1	1	1	1	0	1	3.84211	1	4.5	6	3.5	4.75
946	11-SEP-2020	1	50	0.245337	2	0	1	1	2	2	0	4	1	1	110	1	1	3	3	1	1	1	1	1	5	5	5	1	1	1	1	1	5	5	5	5	1	1	1	2	1	1	1.89474	1.25	1	5	1	2
947	11-SEP-2020	2	59	0.849364	5	1	1	1	4	2	0	9	0	1	110	1	1	7	6	4	2	1	1	1	7	6	4	1	1	2	1	3	6	6	2	4	1	1	1	1	1	1	2.68421	1	1	5.66667	1.75	4.75
949	11-SEP-2020	1	44	-0.157348	3	0	1	1	1	1	1	2	1	4	115	2	0	7	7	7	7	6	4	6	6	6	6	6	7	5	5	4	1	1	1	1	4	4	4	7	0	0	5.68421	4.75	5.5	6	5.25	7
950	11-SEP-2020	1	53	0.446679	2	0	1	1	2	2	0	3	1	2	85	2	0	7	6	5	5	3	3	4	7	7	7	3	5	4	4	5	1	1	1	1	4	3	3	4	0	1	4.68421	3.5	3.25	7	4.5	5.75
951	11-SEP-2020	2	66	1.31916	5	1	1	1	1	1	1	8	0	1	110	1	1	7	7	7	7	7	7	7	7	7	7	7	7	6	5	5	1	1	1	1	5	5	5	4	0	1	6.26316	4.75	7	7	5.75	7
954	11-SEP-2020	1	61	0.983593	5	1	1	1	1	1	1	1	1	2	89	2	0	7	7	7	7	4	4	7	7	6	5	7	6	4	4	4	1	1	1	1	2	2	6	4	1	1	5.26316	3.5	5.5	6	4.5	7
955	11-SEP-2020	1	45	-0.090234	4	1	1	1	2	2	0	2	1	2	51	3	0	6	6	6	6	6	6	6	6	6	6	6	6	5	5	5	5	3	2	3	6	6	6	6	1	0	5.84211	6	6	6	5.25	6
960	11-SEP-2020	1	69	1.52051	2	0	1	1	1	1	1	8	0	1	110	1	1	7	3	3	3	1	1	1	4	4	5	1	2	2	2	2	7	1	1	1	1	1	1	1	0	1	2.36842	1	1	4.33333	2	4
964	11-SEP-2020	2	64	1.18494	5	1	1	1	5	1	1	1	1	3	58	3	0	7	6	6	6	4	3	3	6	5	4	3	5	6	6	5	1	1	1	1	3	3	5	5	0	1	4.78947	4	3.25	5	5.5	6.25
966	11-SEP-2020	1	63	1.11782	2	0	2	0	1	1	1	10	0	6	116	2	0	6	6	6	6	4	1	1	4	1	6	4	6	6	3	5	1	1	1	1	3	2	4	4	0	1	4.10526	3.25	2.5	3.66667	5	6
967	11-SEP-2020	1	44	-0.157348	3	0	1	1	1	1	1	1	1	2	65	2	0	3	7	7	7	3	3	3	6	6	6	7	1	1	4	1	1	1	1	1	1	1	1	2	0	0	3.68421	1.25	4	6	1.75	6
969	11-SEP-2020	1	29	-1.16406	5	1	1	1	1	1	1	2	1	5	112	2	0	7	7	7	7	7	7	7	7	7	7	7	7	5	6	5	1	1	1	1	4	5	6	7	1	0	6.42105	5.5	7	7	5.75	7
972	11-SEP-2020	1	57	0.715136	7	1	1	1	1	1	1	2	1	1	110	1	1	7	7	7	7	7	7	7	7	7	7	7	7	4	4	7	1	1	1	1	1	1	1	2	0	1	5.47368	1.25	7	7	5.5	7
976	11-SEP-2020	2	75	1.92319	2	0	1	1	1	1	1	8	0	6	25	3	0	7	7	7	7	6	6	6	6	6	6	6	7	7	7	7	5	1	1	1	1	1	1	1	0	1	5.36842	1	6	6	7	7
978	11-SEP-2020	1	22	-1.63386	4	1	3	0	1	1	1	7	0	2	65	2	0	7	7	5	4	6	7	4	7	5	7	3	6	3	4	3	2	4	2	1	2	2	2	5	0	0	4.68421	2.75	5	6.33333	4	5.75
979	11-SEP-2020	2	38	-0.560033	4	1	1	1	2	2	0	9	0	1	110	1	1	6	6	6	5	1	1	1	6	6	5	3	3	3	2	3	2	1	1	1	7	7	7	7	0	0	4.47368	7	1.5	5.66667	2.75	5.75
980	11-SEP-2020	2	48	0.111108	2	0	1	1	2	2	0	3	1	6	116	2	0	4	6	6	4	2	5	2	7	7	6	1	6	6	6	7	4	4	4	3	1	1	1	1	0	1	4.15789	1	2.5	6.66667	6.25	5
981	11-SEP-2020	2	24	-1.49963	5	1	1	1	1	1	1	2	1	1	110	1	1	7	7	7	7	7	7	7	7	7	7	7	7	7	7	7	1	1	3	1	5	5	5	6	1	0	6.63158	5.25	7	7	7	7
982	11-SEP-2020	1	49	0.178223	2	0	1	1	1	1	1	2	1	2	51	3	0	7	7	7	7	6	6	6	7	7	7	7	7	6	5	5	1	1	1	1	4	5	4	6	1	1	6.10526	4.75	6.25	7	5.75	7
983	11-SEP-2020	2	65	1.25205	5	1	3	0	1	1	1	1	1	1	110	1	1	7	7	7	7	7	7	7	7	7	7	7	7	7	4	7	1	1	1	1	4	4	4	4	0	1	6.21053	4	7	7	6.25	7
984	11-SEP-2020	1	57	0.715136	2	0	1	1	1	1	1	2	1	2	54	3	0	6	6	6	6	6	6	5	6	6	6	5	5	6	5	6	2	2	2	2	6	6	6	6	0	1	5.78947	6	5.5	6	5.5	6
985	11-SEP-2020	2	62	1.05071	2	0	2	0	5	2	0	2	1	1	110	1	1	3	3	3	3	3	3	4	3	7	6	5	2	2	2	2	2	1	1	1	1	1	1	5	1	1	3.10526	2	3.75	5.33333	2	3
986	11-SEP-2020	1	38	-0.560033	2	0	1	1	2	2	0	6	1	6	15	2	0	7	7	6	5	6	5	4	6	5	6	3	5	3	3	3	4	6	3	3	1	1	2	1	1	0	4.15789	1.25	4.5	5.66667	3.5	6.25
988	11-SEP-2020	2	61	0.983593	2	0	1	1	1	1	1	2	1	5	16	2	0	7	6	6	6	6	6	6	6	6	6	6	7	6	6	6	1	1	1	1	4	4	4	5	0	1	5.73684	4.25	6	6	6.25	6.25
989	11-SEP-2020	1	67	1.38628	2	0	1	1	1	1	1	8	0	4	118	2	0	7	7	7	7	7	7	7	7	5	7	7	7	7	2	5	1	1	1	1	1	2	2	5	0	1	5.57895	2.5	7	6.33333	5.25	7
991	11-SEP-2020	2	43	-0.224462	4	1	2	0	1	1	1	6	1	2	97	2	0	7	7	6	6	6	6	4	4	7	5	4	1	6	6	2	1	1	1	1	1	1	1	1	0	0	4.26316	1	5	5.33333	3.75	6.5
992	11-SEP-2020	2	44	-0.157348	2	0	1	1	1	1	1	2	1	1	110	1	1	5	5	5	3	5	5	5	5	5	5	5	5	5	2	2	1	1	1	1	2	3	4	4	0	0	4.21053	3.25	5	5	3.5	4.5
995	11-SEP-2020	1	42	-0.291577	7	1	1	1	1	1	1	1	1	2	65	2	0	7	7	7	7	6	5	5	7	7	6	6	5	3	3	4	1	1	1	1	2	2	2	3	0	0	4.94737	2.25	5.5	6.66667	3.75	7
997	11-SEP-2020	1	54	0.513793	2	0	1	1	1	1	1	3	1	5	26	3	0	7	7	7	7	5	6	6	7	7	7	5	5	3	2	2	1	1	1	1	2	2	3	3	0	1	4.89474	2.5	5.5	7	3	7
1003	11-SEP-2020	2	58	0.78225	5	1	1	1	1	1	1	2	1	5	16	3	0	7	7	7	7	7	7	7	7	7	7	7	6	6	5	5	1	1	1	1	4	4	4	4	0	1	6.05263	4	7	7	5.5	7
1005	11-SEP-2020	2	73	1.78896	2	0	4	0	1	1	1	8	0	5	42	3	0	7	7	7	7	7	7	7	7	7	7	7	7	7	7	7	1	1	7	1	2	3	7	7	0	1	6.52632	4.75	7	7	7	7
1006	11-SEP-2020	2	60	0.916478	7	1	1	1	2	2	0	1	1	1	110	1	1	4	4	4	2	3	3	2	3	3	3	4	2	3	3	3	1	1	1	1	5	5	5	6	0	1	3.52632	5.25	3	3	2.75	3.5
1007	11-SEP-2020	2	29	-1.16406	5	1	1	1	2	2	0	2	1	1	110	1	1	7	7	7	7	7	7	7	5	1	6	6	6	3	5	6	1	1	1	1	4	1	5	4	0	0	5.31579	3.5	6.75	4	5	7
1008	11-SEP-2020	2	29	-1.16406	4	1	3	0	1	1	1	2	1	1	110	1	1	5	5	5	5	6	6	6	3	2	6	1	6	6	2	5	2	1	1	1	1	1	1	2	0	0	3.89474	1.25	4.75	3.66667	4.75	5
1012	11-SEP-2020	1	67	1.38628	3	0	1	1	3	2	0	8	0	6	46	2	0	7	7	7	7	5	5	6	7	7	6	6	6	5	2	4	1	1	1	1	1	2	2	4	0	1	5.05263	2.25	5.5	6.66667	4.25	7
1014	11-SEP-2020	1	73	1.78896	2	0	2	0	1	1	1	8	0	3	30	3	0	4	3	4	3	1	1	1	1	1	2	1	2	1	1	1	2	2	2	1	1	1	1	3	1	1	1.73684	1.5	1	1.33333	1.25	3.5
1015	11-SEP-2020	2	71	1.65473	4	1	1	1	1	1	1	8	0	1	110	1	1	7	7	7	7	7	7	7	7	7	7	7	7	7	7	7	1	1	1	1	7	7	7	7	0	1	7	7	7	7	7	7
1016	11-SEP-2020	1	35	-0.761376	3	0	3	0	1	1	1	10	0	1	110	1	1	3	3	3	3	5	4	3	3	2	2	3	3	3	3	3	4	3	3	2	1	1	1	3	1	0	2.73684	1.5	3.75	2.33333	3	3
1018	11-SEP-2020	1	57	0.715136	3	0	1	1	2	1	1	6	1	5	38	3	0	6	6	6	4	4	4	4	7	7	7	5	1	6	5	6	1	1	1	1	1	1	1	1	0	1	4.31579	1	4.25	7	4.5	5.5
1019	11-SEP-2020	2	65	1.25205	7	1	2	0	2	2	0	1	1	1	110	1	1	5	5	5	5	3	3	3	2	6	5	4	2	2	3	2	1	1	1	1	1	2	2	3	1	1	3.31579	2	3.25	4.33333	2.25	5
1021	11-SEP-2020	2	30	-1.09695	2	0	2	0	1	1	1	2	1	6	111	2	0	1	7	7	7	7	7	7	7	7	7	7	4	4	4	7	1	1	1	1	1	1	1	4	1	0	5.10526	1.75	7	7	4.75	5.5
1023	11-SEP-2020	2	70	1.58762	2	0	1	1	1	1	1	2	1	6	71	2	0	7	7	7	7	6	5	6	6	1	6	6	7	7	5	4	1	1	1	1	4	4	4	5	0	1	5.47368	4.25	5.75	4.33333	5.75	7
1024	11-SEP-2020	1	46	-0.0231199	4	1	1	1	1	1	1	2	1	3	8	3	0	6	6	6	6	5	5	5	5	5	5	5	6	3	1	4	1	1	1	1	5	4	1	1	0	0	4.42105	2.75	5	5	3.5	6
1025	11-SEP-2020	2	57	0.715136	2	0	1	1	4	3	0	2	1	4	118	2	0	7	7	7	7	7	1	7	7	7	7	7	7	7	7	7	1	1	1	1	7	7	7	7	0	1	6.68421	7	5.5	7	7	7
1026	11-SEP-2020	1	37	-0.627147	2	0	1	1	1	1	1	10	0	5	96	3	0	2	4	2	5	2	4	3	4	7	5	4	2	2	2	1	7	2	3	3	1	1	1	1	1	0	2.78947	1	3.25	5.33333	1.75	3.25
1028	11-SEP-2020	1	57	0.715136	3	0	1	1	2	2	0	5	1	2	65	2	0	7	7	7	7	5	5	7	7	7	7	7	1	1	6	4	1	1	1	1	1	1	4	2	0	1	4.89474	2	6	7	3	7
1031	11-SEP-2020	1	34	-0.82849	1	0	1	1	1	1	1	6	1	1	110	1	1	3	4	3	3	6	6	6	3	4	5	7	2	2	2	2	2	2	2	2	1	5	2	1	0	0	3.52632	2.25	6.25	4	2	3.25
1033	11-SEP-2020	2	59	0.849364	7	1	1	1	2	2	0	2	1	1	110	1	1	7	6	6	6	3	4	3	3	4	3	3	6	6	6	6	1	1	1	1	1	1	1	2	0	1	4.05263	1.25	3.25	3.33333	6	6.25
1036	11-SEP-2020	1	46	-0.0231199	4	1	1	1	1	1	1	1	1	2	35	2	0	7	7	7	7	5	5	4	5	5	5	5	6	5	7	7	1	1	1	1	2	2	2	3	0	0	5.05263	2.25	4.75	5	6.25	7
1038	11-SEP-2020	2	71	1.65473	2	0	2	0	1	1	1	8	0	4	118	2	0	7	7	7	7	7	7	6	7	4	5	7	7	7	3	7	1	1	1	1	1	3	2	2	0	1	5.42105	2	6.75	5.33333	6	7
1041	11-SEP-2020	2	24	-1.49963	4	1	3	0	1	1	1	2	1	4	115	2	0	7	6	4	2	4	5	3	1	1	5	5	4	2	2	3	5	7	2	4	2	2	2	3	0	0	3.31579	2.25	4.25	2.33333	2.75	4.75
1042	11-SEP-2020	2	59	0.849364	5	1	4	0	1	1	1	2	1	5	84	3	0	7	7	7	7	6	5	6	3	7	7	7	7	7	7	6	1	1	1	1	3	5	4	5	0	1	5.94737	4.25	6	5.66667	6.75	7
1043	11-SEP-2020	1	24	-1.49963	7	1	1	1	1	1	1	2	1	5	113	2	0	7	7	7	7	7	7	6	7	7	7	7	7	4	3	6	1	1	1	1	2	2	2	4	1	0	5.57895	2.5	6.75	7	5	7
1045	11-SEP-2020	2	38	-0.560033	2	0	1	1	1	1	1	2	1	2	54	2	0	7	7	7	7	7	7	7	7	7	7	7	7	6	6	4	1	1	1	1	5	5	5	5	0	0	6.31579	5	7	7	5.75	7
1048	11-SEP-2020	2	34	-0.82849	4	1	1	1	1	1	1	2	1	2	85	2	0	7	7	7	7	6	6	6	6	6	6	6	6	6	5	6	1	1	1	1	2	2	2	3	0	0	5.36842	2.25	6	6	5.75	7
1049	11-SEP-2020	2	60	0.916478	5	1	1	1	1	1	1	2	1	2	114	2	0	7	7	7	7	7	7	7	7	7	7	7	7	7	5	7	1	1	1	1	7	7	7	7	0	1	6.89474	7	7	7	6.5	7
1052	11-SEP-2020	2	49	0.178223	4	1	1	1	1	1	1	2	1	6	46	2	0	6	6	6	6	1	1	2	5	5	1	5	4	2	2	3	2	2	2	2	1	1	1	2	0	1	3.15789	1.25	2.25	3.66667	2.75	6
1055	11-SEP-2020	2	34	-0.82849	2	0	1	1	6	1	1	2	1	2	51	3	0	7	7	7	7	7	7	7	7	7	7	7	6	6	4	6	1	1	1	1	5	5	5	5	0	0	6.26316	5	7	7	5.5	7
1056	11-SEP-2020	2	54	0.513793	2	0	1	1	1	1	1	2	1	3	73	3	0	7	7	7	7	5	5	4	5	5	5	3	7	7	7	5	1	1	1	1	1	1	1	2	0	1	4.78947	1.25	4.25	5	6.5	7
1058	11-SEP-2020	2	44	-0.157348	4	1	1	1	1	1	1	2	1	5	112	2	0	7	7	7	7	7	7	7	7	7	7	7	4	4	4	4	1	1	1	1	2	1	2	3	0	0	5.31579	2	7	7	4	7
1060	11-SEP-2020	2	32	-0.962718	5	1	1	1	1	1	1	2	1	5	41	3	0	7	7	7	7	7	7	6	7	7	7	5	7	5	4	4	1	1	1	1	4	5	4	6	0	0	5.94737	4.75	6.25	7	5	7
1061	11-SEP-2020	2	32	-0.962718	7	1	1	1	1	1	1	2	1	2	89	3	0	7	7	7	7	7	7	7	7	7	7	7	6	4	4	5	1	1	1	1	4	4	4	5	0	0	5.94737	4.25	7	7	4.75	7
1062	11-SEP-2020	1	41	-0.358691	3	0	1	1	1	2	0	2	1	6	46	3	0	2	7	5	4	6	5	4	7	7	7	6	6	6	6	6	5	2	2	2	4	4	4	6	0	0	5.36842	4.5	5.25	7	6	4.5
1064	11-SEP-2020	2	50	0.245337	2	0	1	1	1	1	1	9	0	2	85	3	0	7	7	7	7	6	7	7	7	7	7	7	5	3	3	4	1	1	1	1	2	2	2	3	0	1	5.26316	2.25	6.75	7	3.75	7
1067	11-SEP-2020	1	42	-0.291577	2	0	1	1	1	1	1	2	1	1	110	1	1	7	7	7	7	6	5	6	6	6	6	7	7	7	7	7	1	1	1	1	2	4	4	5	0	0	5.94737	3.75	6	6	7	7
1068	11-SEP-2020	1	63	1.11782	2	0	1	1	1	2	0	8	0	4	118	2	0	7	7	7	6	7	7	7	7	4	5	5	7	4	7	6	1	1	1	1	6	5	6	4	1	1	6	5.25	6.5	5.33333	6	6.75
1069	11-SEP-2020	2	18	-1.90232	7	1	1	1	1	1	1	2	1	4	95	2	0	7	7	7	7	6	7	7	7	6	7	7	7	4	5	6	1	1	1	1	1	1	1	5	0	0	5.52632	2	6.75	6.66667	5.5	7
1070	11-SEP-2020	2	38	-0.560033	4	1	1	1	2	2	0	2	1	2	97	2	0	4	4	4	4	4	5	4	4	4	4	3	4	4	4	4	4	4	4	4	4	4	4	4	1	0	4	4	4	4	4	4
1073	11-SEP-2020	2	54	0.513793	7	1	1	1	5	2	0	2	1	6	111	2	0	7	7	7	7	6	7	7	7	7	7	7	7	5	6	5	1	1	1	1	5	5	5	3	0	1	6.15789	4.5	6.75	7	5.75	7
1076	11-SEP-2020	2	21	-1.70097	2	0	1	1	1	1	1	10	0	1	110	1	1	7	7	6	1	5	6	4	3	3	6	3	6	5	5	2	4	7	1	1	1	1	5	2	1	0	4.10526	2.25	4.5	4	4.5	5.25
1078	11-SEP-2020	1	65	1.25205	4	1	1	1	10	1	1	8	0	3	74	3	0	7	7	7	7	3	5	1	7	4	1	1	5	1	4	1	1	1	1	1	1	1	1	3	1	1	3.52632	1.5	2.5	4	2.75	7
1079	11-SEP-2020	2	64	1.18494	2	0	2	0	1	1	1	2	1	6	116	2	0	7	7	7	7	6	6	7	7	7	7	7	7	7	6	6	1	1	1	1	5	5	6	6	0	1	6.47368	5.5	6.5	7	6.5	7
1080	11-SEP-2020	2	67	1.38628	7	1	1	1	1	1	1	2	1	5	96	3	0	7	7	7	7	7	7	7	7	7	7	7	7	5	6	3	1	1	1	1	4	4	5	5	0	1	6.10526	4.5	7	7	5.25	7
1081	11-SEP-2020	2	55	0.580908	4	1	1	1	1	1	1	2	1	3	92	3	0	7	7	7	7	7	7	7	7	7	6	7	5	4	5	4	1	1	1	1	5	5	6	4	0	1	6	5	7	6.66667	4.5	7
1082	11-SEP-2020	1	59	0.849364	5	1	1	1	1	1	1	1	1	1	110	1	1	7	7	7	6	4	3	6	7	7	7	5	6	5	4	2	1	3	2	1	2	2	2	2	1	1	4.78947	2	4.5	7	4.25	6.75
1083	11-SEP-2020	1	59	0.849364	2	0	1	1	3	3	0	5	1	4	49	2	0	7	7	7	7	1	1	2	1	1	2	2	1	1	1	1	1	1	1	1	5	5	5	5	0	1	3.26316	5	1.5	1.33333	1	7
1084	11-SEP-2020	2	56	0.648022	4	1	3	0	2	2	0	2	1	1	110	1	1	7	7	7	7	7	7	7	7	7	7	6	4	4	4	7	1	1	1	1	7	6	6	6	0	1	6.31579	6.25	6.75	7	4.75	7
1087	11-SEP-2020	2	49	0.178223	4	1	2	0	1	1	1	1	1	6	80	3	0	7	7	7	7	7	7	6	7	7	7	6	7	7	7	4	2	1	1	1	1	1	2	2	0	1	5.57895	1.5	6.5	7	6.25	7
1090	11-SEP-2020	2	35	-0.761376	4	1	1	1	5	2	0	2	1	5	2	2	0	4	6	6	4	4	5	5	6	6	6	5	6	3	3	3	1	1	1	1	2	2	2	3	1	0	4.26316	2.25	4.75	6	3.75	5
1094	11-SEP-2020	2	30	-1.09695	5	1	1	1	1	1	1	2	1	4	95	2	0	5	5	5	5	5	5	5	5	5	5	5	5	5	4	4	2	2	2	2	3	3	3	3	0	0	4.47368	3	5	5	4.5	5
1095	11-SEP-2020	2	49	0.178223	5	1	1	1	1	1	1	1	1	2	97	2	0	7	7	7	7	7	7	7	7	7	7	7	7	5	5	6	1	1	1	1	7	7	7	4	0	1	6.57895	6.25	7	7	5.75	7
1096	11-SEP-2020	1	44	-0.157348	5	1	1	1	1	1	1	1	1	2	97	2	0	7	7	7	7	6	6	6	7	7	7	7	7	7	7	7	1	1	1	1	5	3	5	6	1	0	6.36842	4.75	6.25	7	7	7
1099	11-SEP-2020	1	43	-0.224462	4	1	1	1	1	1	1	5	1	2	54	2	0	7	7	7	7	6	5	6	6	7	7	6	7	6	6	6	1	1	1	1	5	5	5	6	1	0	6.15789	5.25	5.75	6.66667	6.25	7
1101	11-SEP-2020	1	57	0.715136	5	1	1	1	1	1	1	1	1	3	58	3	0	7	7	7	7	5	5	7	7	4	7	7	7	7	7	6	1	1	1	1	4	3	4	4	0	1	5.89474	3.75	6	6	6.75	7
1106	11-SEP-2020	2	46	-0.0231199	4	1	1	1	2	2	0	2	1	6	46	2	0	7	7	7	7	2	5	5	6	6	6	5	4	6	5	1	1	1	1	1	1	1	1	1	0	0	4.36842	1	4.25	6	4	7
1107	11-SEP-2020	1	37	-0.627147	3	0	3	0	1	1	1	2	1	1	110	1	1	7	7	7	7	2	3	4	4	4	5	7	1	1	1	1	1	1	1	1	1	1	1	2	0	0	3.47368	1.25	4	4.33333	1	7
1108	11-SEP-2020	2	65	1.25205	5	1	4	0	2	2	0	2	1	1	110	1	1	5	7	7	7	7	7	7	7	7	7	7	5	3	1	5	1	1	1	1	1	1	1	2	1	1	4.94737	1.25	7	7	3.5	6.5
1110	11-SEP-2020	1	52	0.379565	5	1	1	1	1	1	1	5	1	2	65	2	0	7	7	7	5	7	7	7	7	7	7	7	7	7	5	7	7	6	1	1	1	3	3	5	0	1	5.94737	3	7	7	6.5	6.5
1111	11-SEP-2020	2	53	0.446679	7	1	1	1	1	1	1	1	1	4	49	2	0	7	7	7	7	7	7	7	7	4	5	7	7	6	4	5	1	1	1	1	3	3	4	5	1	1	5.73684	3.75	7	5.33333	5.5	7
1112	11-SEP-2020	1	48	0.111108	2	0	1	1	1	1	1	1	1	2	13	3	0	7	5	5	5	6	6	6	6	6	6	6	6	6	6	5	5	2	2	2	1	1	1	1	1	1	4.78947	1	6	6	5.75	5.5
1113	11-SEP-2020	2	40	-0.425805	5	1	1	1	1	1	1	1	1	6	25	3	0	7	7	7	7	7	7	7	7	7	7	2	1	1	7	7	1	1	1	1	1	1	1	1	0	0	4.84211	1	5.75	7	4	7
1115	11-SEP-2020	2	37	-0.627147	2	0	1	1	1	2	0	3	1	6	25	3	0	6	7	7	7	6	6	6	7	7	6	7	6	4	4	5	1	1	1	1	1	1	1	4	1	0	5.15789	1.75	6.25	6.66667	4.75	6.75
1117	11-SEP-2020	1	71	1.65473	7	1	1	1	1	1	1	8	0	4	118	2	0	7	7	7	7	5	5	5	6	6	6	6	6	6	4	5	1	1	1	1	1	1	1	4	0	1	5	1.75	5.25	6	5.25	7
1118	11-SEP-2020	1	48	0.111108	4	1	1	1	2	2	0	2	1	2	12	3	0	7	7	7	7	4	2	4	7	7	7	3	3	3	1	5	1	1	1	1	1	1	1	1	1	1	4.10526	1	3.25	7	3	7
1120	11-SEP-2020	1	64	1.18494	5	1	1	1	2	2	0	5	1	1	110	1	1	6	4	4	2	5	2	3	5	5	5	5	3	1	4	2	5	5	3	2	1	1	1	1	0	1	3.15789	1	3.75	5	2.5	4
1121	11-SEP-2020	1	69	1.52051	2	0	1	1	1	1	1	6	1	3	117	2	0	7	7	7	7	6	5	6	7	7	6	5	6	7	5	7	1	1	1	1	4	4	4	6	0	1	5.94737	4.5	5.5	6.66667	6.25	7
1123	11-SEP-2020	2	27	-1.29829	2	0	3	0	1	1	1	3	1	2	78	3	0	6	6	6	6	5	3	3	6	6	4	4	5	5	2	4	1	1	1	1	2	2	2	4	0	0	4.26316	2.5	3.75	5.33333	4	6
1124	11-SEP-2020	2	52	0.379565	2	0	1	1	1	1	1	3	1	5	113	2	0	7	7	7	7	5	5	5	7	7	5	7	7	6	5	6	1	1	1	1	4	4	4	4	0	1	5.73684	4	5.5	6.33333	6	7
1125	11-SEP-2020	1	66	1.31916	5	1	2	0	1	1	1	1	1	5	16	2	0	7	7	7	7	6	6	6	2	6	6	6	7	7	5	6	1	1	1	1	3	3	3	5	0	1	5.52632	3.5	6	4.66667	6.25	7
1126	11-SEP-2020	2	36	-0.694262	5	1	1	1	2	2	0	2	1	1	110	1	1	2	7	7	4	2	4	2	7	7	7	2	1	1	3	1	1	1	1	1	1	1	1	1	1	0	3.21053	1	2.5	7	1.5	5
1128	11-SEP-2020	1	35	-0.761376	5	1	1	1	2	2	0	6	1	1	110	1	1	6	7	5	4	6	5	4	7	1	5	4	4	3	4	1	3	3	2	1	3	2	6	5	1	0	4.31579	4	4.75	4.33333	3	5.5
1130	11-SEP-2020	2	54	0.513793	2	0	1	1	1	1	1	3	1	5	26	3	0	7	7	7	7	6	6	6	6	6	6	6	7	6	6	7	4	1	1	1	5	6	6	7	0	1	6.31579	6	6	6	6.5	7
1131	11-SEP-2020	2	45	-0.090234	5	1	1	1	2	2	0	1	1	6	111	2	0	7	7	7	5	6	6	6	7	7	7	6	5	5	5	6	4	1	1	1	4	4	4	4	0	0	5.68421	4	6	7	5.25	6.5
1136	11-SEP-2020	2	20	-1.76809	2	0	1	1	1	1	1	7	0	1	110	1	1	7	7	7	7	7	6	6	7	7	6	6	6	6	5	2	1	1	1	1	4	4	4	5	0	0	5.73684	4.25	6.25	6.66667	4.75	7
1139	11-SEP-2020	1	43	-0.224462	4	1	1	1	3	2	0	2	1	1	110	1	1	3	3	2	1	3	3	4	7	2	3	3	1	1	1	1	3	1	1	1	1	1	1	1	0	0	2.21053	1	3.25	4	1	2.25
1141	11-SEP-2020	2	61	0.983593	5	1	1	1	1	1	1	1	1	6	111	2	0	7	7	7	7	7	7	7	7	7	7	5	7	6	6	6	1	1	1	1	3	4	3	3	0	1	5.94737	3.25	6.5	7	6.25	7
1143	11-SEP-2020	2	37	-0.627147	7	1	2	0	1	1	1	2	1	1	110	1	1	7	7	7	7	7	7	7	7	7	7	7	6	4	3	4	1	1	1	1	2	2	2	2	0	0	5.36842	2	7	7	4.25	7
1145	11-SEP-2020	2	30	-1.09695	5	1	1	1	5	2	0	2	1	6	25	3	0	7	7	7	7	5	5	5	5	5	5	5	5	4	3	4	1	1	1	1	3	4	4	5	0	0	5	4	5	5	4	7
1147	11-SEP-2020	2	41	-0.358691	5	1	3	0	1	1	1	2	1	1	110	1	1	7	7	7	7	5	6	5	6	6	6	3	7	5	4	7	1	1	1	1	4	4	4	6	0	0	5.57895	4.5	4.75	6	5.75	7
1149	11-SEP-2020	2	34	-0.82849	5	1	1	1	2	2	0	2	1	1	110	1	1	6	7	6	5	4	4	5	7	5	7	5	5	5	5	5	1	1	1	1	1	1	1	4	1	0	4.63158	1.75	4.5	6.33333	5	6
1151	11-SEP-2020	1	48	0.111108	4	1	1	1	2	2	0	3	1	6	111	2	0	6	7	6	6	5	5	5	7	7	7	4	2	5	4	2	2	1	1	1	2	2	3	3	0	1	4.63158	2.5	4.75	7	3.25	6.25
1152	11-SEP-2020	1	37	-0.627147	6	1	1	1	1	1	1	2	1	2	51	3	0	7	7	7	7	7	7	7	7	7	7	7	6	4	5	4	1	1	1	1	5	5	5	7	1	0	6.21053	5.5	7	7	4.75	7
1155	11-SEP-2020	1	57	0.715136	7	1	1	1	5	1	1	1	1	2	85	2	0	7	7	7	7	6	5	5	7	7	7	5	7	4	3	5	1	1	1	1	4	3	3	6	0	1	5.52632	4	5.25	7	4.75	7
1158	11-SEP-2020	2	41	-0.358691	7	1	1	1	2	2	0	2	1	2	114	2	0	5	7	7	5	5	5	5	7	7	7	3	3	2	2	7	1	1	1	1	1	1	1	1	1	0	4.26316	1	4.5	7	3.5	6
1159	11-SEP-2020	2	33	-0.895604	4	1	1	1	2	2	0	2	1	1	110	1	1	6	6	6	6	6	6	6	6	6	6	5	6	5	6	3	3	2	1	5	5	5	5	5	0	0	5.52632	5	5.75	6	5	6
1160	11-SEP-2020	1	35	-0.761376	5	1	1	1	2	2	0	2	1	6	111	2	0	3	3	2	3	3	3	2	3	3	2	3	2	3	2	3	3	2	3	3	4	5	4	5	1	0	3.05263	4.5	2.75	2.66667	2.5	2.75
1161	11-SEP-2020	1	37	-0.627147	2	0	1	1	1	1	1	5	1	4	115	2	0	7	7	7	7	7	7	7	7	7	7	7	7	5	6	3	1	1	1	1	5	5	6	3	0	0	6.15789	4.75	7	7	5.25	7
1162	11-SEP-2020	2	47	0.0439943	7	1	1	1	1	1	1	2	1	2	36	2	0	7	7	7	7	6	6	7	7	4	7	7	6	6	1	2	1	1	1	1	2	2	2	4	0	0	5.10526	2.5	6.5	6	3.75	7
1163	11-SEP-2020	1	38	-0.560033	3	0	1	1	2	2	0	3	1	6	111	2	0	7	7	7	7	6	6	6	6	6	5	6	4	3	4	3	1	1	1	1	3	3	3	3	0	0	5	3	6	5.66667	3.5	7
1164	11-SEP-2020	1	37	-0.627147	5	1	1	1	1	1	1	2	1	2	60	3	0	7	7	7	7	7	7	7	7	7	7	7	7	6	7	6	1	1	1	1	5	5	5	6	0	0	6.52632	5.25	7	7	6.5	7
1169	11-SEP-2020	2	40	-0.425805	5	1	2	0	2	2	0	2	1	1	110	1	1	7	7	7	7	6	6	6	6	6	6	6	2	2	2	6	1	1	1	1	1	1	1	1	0	0	4.52632	1	6	6	3	7
1172	11-SEP-2020	1	57	0.715136	2	0	1	1	1	1	1	2	1	5	112	2	0	7	7	7	7	4	4	4	7	4	7	4	7	5	1	1	1	1	1	1	1	1	1	1	0	1	4.21053	1	4	6	3.5	7
1174	11-SEP-2020	1	36	-0.694262	7	1	1	1	1	1	1	2	1	1	110	1	1	7	7	7	7	7	7	7	7	7	7	7	7	6	5	7	2	3	1	1	5	5	6	6	1	0	6.52632	5.5	7	7	6.25	7
1177	11-SEP-2020	2	31	-1.02983	4	1	3	0	2	2	0	2	1	1	110	1	1	6	6	6	6	5	5	5	5	5	5	4	5	4	4	3	1	1	1	1	2	1	2	4	0	0	4.36842	2.25	4.75	5	4	6
1178	11-SEP-2020	1	59	0.849364	7	1	1	1	2	2	0	3	1	1	110	1	1	7	7	7	7	1	1	1	1	4	4	4	7	6	6	5	1	1	1	1	6	5	5	5	0	1	4.68421	5.25	1.75	3	6	7
1179	11-SEP-2020	1	39	-0.492919	2	0	1	1	1	1	1	2	1	3	21	2	0	7	7	7	7	7	7	7	7	7	7	7	7	7	7	6	1	1	1	1	6	6	6	7	0	0	6.78947	6.25	7	7	6.75	7
1180	11-SEP-2020	1	55	0.580908	7	1	1	1	2	2	0	5	1	1	110	1	1	7	7	4	1	5	7	1	2	2	7	1	3	4	1	1	5	2	2	2	1	1	1	2	1	1	3.05263	1.25	3.5	3.66667	2.25	4.75
1181	11-SEP-2020	2	72	1.72185	2	0	4	0	1	1	1	8	0	3	21	2	0	7	7	7	7	3	4	3	3	3	4	3	5	4	5	4	1	1	1	1	7	7	7	7	0	1	5.10526	7	3.25	3.33333	4.5	7
1186	11-SEP-2020	1	70	1.58762	2	0	1	1	2	2	0	8	0	1	110	1	1	7	7	7	7	4	4	4	4	4	4	4	7	7	7	7	1	1	1	1	4	4	4	4	0	1	5.26316	4	4	4	7	7
1188	11-SEP-2020	1	61	0.983593	5	1	1	1	3	2	0	5	1	6	46	2	0	4	7	7	4	1	2	7	6	5	7	7	2	2	1	3	5	6	6	6	1	1	1	1	0	1	3.63158	1	4.25	6	2	5.5
1190	11-SEP-2020	1	48	0.111108	4	1	1	1	10	3	0	9	0	5	112	2	0	7	7	7	7	6	6	6	6	6	6	6	7	6	6	5	1	1	1	1	4	5	5	6	0	1	6	5	6	6	6	7
1194	11-SEP-2020	2	57	0.715136	2	0	1	1	3	2	0	10	0	4	118	2	0	7	7	7	7	3	1	3	7	7	7	7	7	7	3	7	1	1	1	1	1	1	1	7	0	1	5.10526	2.5	3.5	7	6	7
1195	11-SEP-2020	1	40	-0.425805	4	1	1	1	1	1	1	10	0	2	60	3	0	7	7	7	7	6	6	6	7	7	7	5	7	7	5	4	1	1	1	1	5	4	4	5	1	0	5.94737	4.5	5.75	7	5.75	7
1196	11-SEP-2020	2	28	-1.23117	5	1	3	0	1	1	1	2	1	1	110	1	1	3	3	3	3	4	4	4	3	3	5	5	4	3	2	3	2	4	4	3	1	1	1	5	1	0	3.15789	2	4.25	3.66667	3	3
1197	11-SEP-2020	2	23	-1.56675	4	1	1	1	1	1	1	7	0	1	110	1	1	7	7	7	7	7	7	7	7	7	7	7	7	4	5	6	1	1	1	1	4	5	6	7	1	0	6.36842	5.5	7	7	5.5	7
1198	11-SEP-2020	1	51	0.312451	2	0	1	1	2	2	0	2	1	2	114	2	0	6	6	6	1	7	5	7	7	7	7	7	4	4	4	2	6	6	2	2	2	2	4	2	0	1	4.73684	2.5	6.5	7	3.5	4.75
1199	11-SEP-2020	1	21	-1.70097	1	0	3	0	1	1	1	7	0	2	65	2	0	7	7	7	7	7	7	7	7	7	7	7	6	3	3	5	1	2	1	1	2	2	2	5	0	0	5.52632	2.75	7	7	4.25	7
1201	11-SEP-2020	2	37	-0.627147	5	1	1	1	1	1	1	2	1	1	110	1	1	7	7	7	7	7	6	7	7	7	7	7	7	5	4	5	1	1	1	1	1	1	2	6	0	0	5.63158	2.5	6.75	7	5.25	7
1202	11-SEP-2020	1	33	-0.895604	2	0	1	1	2	2	0	2	1	1	110	1	1	5	6	6	4	5	4	5	6	5	4	4	5	5	5	5	2	2	2	2	3	3	3	4	0	0	4.57895	3.25	4.5	5	5	5.25
1203	11-SEP-2020	2	45	-0.090234	5	1	1	1	1	1	1	2	1	2	85	2	0	7	7	7	7	7	7	7	7	7	7	7	7	7	6	6	1	1	1	1	5	5	5	5	0	0	6.47368	5	7	7	6.5	7
1207	11-SEP-2020	2	58	0.78225	5	1	1	1	1	1	1	2	1	3	73	3	0	7	7	7	7	7	7	7	7	7	7	7	4	3	3	6	1	1	1	1	3	3	3	3	0	1	5.52632	3	7	7	4	7
1211	11-SEP-2020	1	30	-1.09695	5	1	1	1	1	1	1	2	1	1	110	1	1	7	7	7	7	7	7	7	7	7	7	7	5	5	4	3	1	1	1	1	1	1	1	5	0	0	5.36842	2	7	7	4.25	7
1214	11-SEP-2020	1	64	1.18494	7	1	1	1	3	2	0	2	1	6	46	2	0	7	7	7	7	7	7	7	7	7	7	7	7	7	7	6	1	1	1	1	7	7	7	7	0	1	6.94737	7	7	7	6.75	7
1216	11-SEP-2020	1	34	-0.82849	7	1	1	1	1	1	1	2	1	6	15	2	0	7	7	7	7	6	6	7	6	6	7	7	6	6	6	6	1	1	1	1	3	3	3	5	0	0	5.84211	3.5	6.5	6.33333	6	7
1218	11-SEP-2020	1	65	1.25205	7	1	1	1	5	2	0	6	1	6	25	3	0	7	7	7	7	1	1	1	1	1	1	7	7	7	4	7	1	1	1	1	3	3	3	3	0	1	4.10526	3	2.5	1	6.25	7
1219	11-SEP-2020	2	63	1.11782	2	0	1	1	1	1	1	8	0	3	7	2	0	7	7	7	7	2	2	1	7	7	7	1	1	6	1	6	1	1	1	1	1	1	1	1	0	1	3.84211	1	1.5	7	3.5	7
1221	11-SEP-2020	1	39	-0.492919	2	0	1	1	1	1	1	2	1	1	110	1	1	7	7	7	6	7	7	7	7	7	7	7	7	6	4	4	1	1	1	1	2	2	2	6	0	0	5.73684	3	7	7	5.25	6.75
1224	11-SEP-2020	2	48	0.111108	6	1	3	0	1	1	1	2	1	2	20	3	0	7	7	6	6	7	6	7	7	6	6	7	7	6	6	5	1	1	1	1	6	5	5	5	0	1	6.15789	5.25	6.75	6.33333	6	6.5
1226	11-SEP-2020	2	63	1.11782	5	1	4	0	1	1	1	2	1	6	116	2	0	7	7	7	7	5	5	6	6	6	6	6	6	5	4	5	1	1	1	1	1	6	3	6	0	1	5.47368	4	5.5	6	5	7
1227	11-SEP-2020	2	36	-0.694262	5	1	2	0	1	1	1	2	1	2	65	2	0	7	7	7	6	6	6	6	7	7	6	6	7	6	5	4	1	1	1	1	2	2	3	4	0	0	5.47368	2.75	6	6.66667	5.5	6.75
1228	11-SEP-2020	2	56	0.648022	7	1	4	0	1	1	1	2	1	3	21	2	0	7	7	7	7	7	7	7	7	7	7	7	4	7	4	4	1	1	1	1	1	1	2	2	0	1	5.36842	1.5	7	7	4.75	7
1231	11-SEP-2020	2	52	0.379565	2	0	1	1	5	2	0	2	1	6	111	2	0	7	7	7	7	7	7	7	7	7	7	7	7	7	7	7	2	2	2	2	6	6	6	7	0	1	6.84211	6.25	7	7	7	7
1232	11-SEP-2020	2	58	0.78225	2	0	2	0	1	1	1	2	1	4	118	2	0	7	7	7	4	1	4	6	1	4	4	4	4	4	1	4	1	6	6	6	1	1	2	4	0	1	3.68421	2	3.75	3	3.25	6.25
1237	11-SEP-2020	2	22	-1.63386	7	1	1	1	1	1	1	5	1	6	55	2	0	5	7	5	3	7	4	4	7	7	7	4	3	3	5	2	5	2	2	4	2	2	4	4	1	0	4.47368	3	4.75	7	3.25	5
1238	11-SEP-2020	1	39	-0.492919	5	1	1	1	1	1	1	2	1	1	110	1	1	7	7	7	7	5	5	5	5	5	5	4	6	6	6	5	1	1	1	1	2	2	2	5	1	0	5.05263	2.75	4.75	5	5.75	7
1239	11-SEP-2020	1	47	0.0439943	2	0	1	1	1	1	1	4	1	3	58	3	0	7	7	7	7	6	6	7	7	7	7	6	7	7	5	7	1	1	1	1	1	1	3	4	0	0	5.73684	2.25	6.25	7	6.5	7
1240	11-SEP-2020	1	41	-0.358691	7	1	1	1	6	3	0	2	1	1	110	1	1	7	7	7	7	7	7	7	7	7	7	7	7	6	6	7	1	1	1	1	6	5	5	4	0	0	6.47368	5	7	7	6.5	7
1241	11-SEP-2020	1	27	-1.29829	4	1	1	1	1	1	1	2	1	3	58	3	0	6	7	6	5	3	4	2	4	2	4	5	5	4	3	4	3	3	1	1	1	1	1	1	1	0	3.57895	1	3.5	3.33333	4	6
1243	11-SEP-2020	2	36	-0.694262	5	1	1	1	10	2	0	2	1	4	118	2	0	7	7	7	6	6	6	6	7	7	7	6	2	2	3	3	1	1	1	1	1	1	1	1	0	0	4.52632	1	6	7	2.5	6.75
1247	11-SEP-2020	2	33	-0.895604	1	0	1	1	1	1	1	7	0	4	118	2	0	3	5	5	4	6	6	6	7	7	6	7	5	5	4	6	1	1	1	1	4	5	4	4	1	0	5.21053	4.25	6.25	6.66667	5	4.25
1249	11-SEP-2020	2	74	1.85608	7	1	1	1	1	1	1	8	0	3	22	2	0	7	7	7	7	4	4	4	6	5	4	1	6	4	4	4	2	2	2	2	1	2	1	7	0	1	4.47368	2.75	3.25	5	4.5	7
1250	11-SEP-2020	1	28	-1.23117	4	1	1	1	1	1	1	2	1	1	110	1	1	7	7	7	7	7	7	7	7	7	7	7	7	6	5	5	2	1	1	1	2	2	2	7	1	0	5.94737	3.25	7	7	5.75	7
1252	11-SEP-2020	2	33	-0.895604	4	1	1	1	5	3	0	5	1	1	110	1	1	4	7	7	5	7	7	7	7	7	7	7	5	5	5	3	7	1	1	1	5	5	5	5	1	0	5.78947	5	7	7	4.5	5.75
1254	11-SEP-2020	1	28	-1.23117	5	1	1	1	2	2	0	2	1	1	110	1	1	5	4	5	5	4	5	4	5	5	5	4	4	5	4	4	4	4	5	5	4	4	4	5	1	0	4.47368	4.25	4.25	5	4.25	4.75
1256	11-SEP-2020	2	64	1.18494	4	1	1	1	5	3	0	2	1	6	111	2	0	6	7	7	7	4	3	4	4	3	4	4	6	5	5	3	2	1	1	1	6	6	6	6	0	1	5.05263	6	3.75	3.66667	4.75	6.75
1260	11-SEP-2020	2	48	0.111108	5	1	2	0	1	1	1	2	1	2	85	3	0	7	7	7	7	7	7	7	7	7	7	7	7	7	7	7	1	1	1	1	1	1	4	4	0	1	6.05263	2.5	7	7	7	7
1261	11-SEP-2020	1	34	-0.82849	6	1	1	1	2	2	0	2	1	1	110	1	1	7	7	6	5	6	6	5	4	4	7	2	2	3	1	3	2	1	1	1	1	1	1	4	0	0	3.94737	1.75	4.75	5	2.25	6.25
1264	11-SEP-2020	2	34	-0.82849	5	1	1	1	1	1	1	1	1	6	71	3	0	7	7	7	7	7	7	7	7	7	7	7	7	3	2	7	1	1	1	1	1	1	1	6	0	0	5.52632	2.25	7	7	4.75	7
1266	11-SEP-2020	2	45	-0.090234	7	1	1	1	7	2	0	2	1	2	114	2	0	7	7	7	7	7	7	7	7	7	7	7	5	5	3	3	1	1	1	1	1	1	5	5	0	0	5.52632	3	7	7	4	7
1267	11-SEP-2020	2	39	-0.492919	7	1	1	1	10	1	1	6	1	6	116	2	0	7	7	7	7	7	7	7	7	7	7	7	1	4	4	2	5	1	1	1	1	1	1	1	0	0	4.84211	1	7	7	2.75	7
1268	11-SEP-2020	2	30	-1.09695	2	0	1	1	1	1	1	3	1	2	114	2	0	7	7	7	3	7	7	7	2	6	7	5	7	7	3	5	1	7	1	1	4	4	4	6	1	0	5.52632	4.5	6.5	5	5.5	6
1272	11-SEP-2020	1	68	1.45339	7	1	4	0	2	2	0	8	0	2	51	2	0	6	6	7	7	4	1	4	4	1	3	4	5	5	1	3	1	1	1	1	1	1	4	5	1	1	3.78947	2.75	3.25	2.66667	3.5	6.5
1273	11-SEP-2020	2	43	-0.224462	7	1	1	1	1	1	1	2	1	1	110	1	1	7	7	7	7	7	7	7	7	7	7	6	7	7	4	4	1	1	1	1	4	4	4	5	0	0	6.05263	4.25	6.75	7	5.5	7
1274	11-SEP-2020	2	25	-1.43252	4	1	1	1	2	2	0	2	1	1	110	1	1	7	7	7	7	6	6	6	6	6	6	6	6	6	5	6	1	1	1	1	5	5	5	7	1	0	6.05263	5.5	6	6	5.75	7
1276	11-SEP-2020	1	51	0.312451	2	0	1	1	2	2	0	2	1	2	114	2	0	3	5	4	2	5	3	4	4	4	4	4	1	1	1	1	7	7	7	7	4	5	4	4	1	1	3.31579	4.25	4	4	1	3.5
1278	11-SEP-2020	2	31	-1.02983	5	1	3	0	1	1	1	2	1	1	110	1	1	7	7	7	7	7	7	7	7	7	7	7	7	7	7	4	1	1	1	1	1	1	1	6	1	0	5.84211	2.25	7	7	6.25	7
1279	11-SEP-2020	2	36	-0.694262	5	1	1	1	1	1	1	2	1	2	93	3	0	6	7	6	6	6	6	6	6	6	6	6	3	3	4	4	2	1	1	1	4	4	4	4	0	0	5.10526	4	6	6	3.5	6.25
1286	11-SEP-2020	1	61	0.983593	2	0	1	1	1	1	1	5	1	4	6	3	0	4	1	1	1	1	1	1	2	5	2	1	1	4	1	4	1	1	1	1	1	1	1	1	0	1	1.78947	1	1	3	2.5	1.75
1289	11-SEP-2020	1	44	-0.157348	5	1	1	1	1	1	1	2	1	1	110	1	1	7	7	7	6	4	6	5	5	5	6	7	5	7	4	5	2	3	1	1	4	4	6	4	1	0	5.47368	4.5	5.5	5.33333	5.25	6.75
1292	11-SEP-2020	2	73	1.78896	2	0	2	0	1	1	1	8	0	4	115	2	0	7	7	7	7	5	5	6	6	5	5	5	7	7	7	7	1	7	1	1	3	5	5	7	0	1	5.94737	5	5.25	5.33333	7	7
1293	11-SEP-2020	2	39	-0.492919	4	1	3	0	2	2	0	2	1	1	110	1	1	7	7	7	7	7	7	7	7	7	7	7	7	5	5	5	1	1	1	1	4	4	5	5	0	0	6.15789	4.5	7	7	5.5	7
1294	11-SEP-2020	1	67	1.38628	7	1	1	1	1	1	1	8	0	3	22	2	0	7	7	7	7	6	7	7	7	7	7	7	7	7	6	7	1	1	1	1	4	4	5	6	0	1	6.42105	4.75	6.75	7	6.75	7
1295	11-SEP-2020	2	71	1.65473	2	0	4	0	1	1	1	8	0	3	19	3	0	7	7	7	7	7	1	1	7	7	7	7	7	7	3	1	1	1	1	1	1	1	1	1	1	1	4.57895	1	4	7	4.5	7
1296	11-SEP-2020	1	67	1.38628	7	1	2	0	1	1	1	2	1	6	55	2	0	7	7	7	7	6	2	2	1	6	2	7	7	7	4	5	1	1	1	1	2	1	1	6	0	1	4.57895	2.5	4.25	3	5.75	7
1301	11-SEP-2020	2	33	-0.895604	2	0	1	1	1	1	1	10	0	5	112	2	0	6	7	7	7	7	7	7	7	7	7	7	7	5	5	5	1	1	1	1	3	3	3	4	1	0	5.84211	3.25	7	7	5.5	6.75
1303	11-SEP-2020	1	65	1.25205	7	1	1	1	2	2	0	8	0	2	31	3	0	7	7	7	7	1	1	1	1	1	3	1	3	3	3	6	1	1	1	1	1	1	1	1	0	1	2.94737	1	1	1.66667	3.75	7
1306	11-SEP-2020	1	59	0.849364	2	0	1	1	1	1	1	8	0	4	95	2	0	7	7	7	7	5	6	5	7	7	7	6	7	7	5	3	2	1	1	1	1	1	2	1	0	1	5.15789	1.25	5.5	7	5.5	7
1309	11-SEP-2020	2	67	1.38628	7	1	1	1	5	2	0	8	0	1	110	1	1	7	7	7	7	1	1	1	1	7	7	1	1	3	1	1	1	1	1	1	1	1	1	1	1	1	3	1	1	5	1.5	7
1310	11-SEP-2020	1	37	-0.627147	5	1	1	1	1	2	0	1	1	6	111	2	0	7	7	7	7	7	7	7	7	7	7	7	7	7	2	6	1	1	1	1	1	1	3	3	0	0	5.63158	2	7	7	5.5	7
1311	11-SEP-2020	2	20	-1.76809	2	0	1	1	1	1	1	7	0	4	115	2	0	6	7	6	7	6	6	6	7	7	5	6	6	4	6	6	1	1	1	1	2	4	3	4	1	0	5.47368	3.25	6	6.33333	5.5	6.5
1313	11-SEP-2020	1	43	-0.224462	3	0	1	1	1	1	1	2	1	2	51	3	0	6	6	5	4	4	3	5	5	4	5	5	6	3	2	6	4	4	3	2	2	2	3	3	1	0	4.15789	2.5	4.25	4.66667	4.25	5.25
1318	11-SEP-2020	1	46	-0.0231199	7	1	1	1	2	2	0	3	1	5	112	2	0	7	7	7	7	5	5	5	5	5	5	5	4	4	4	4	1	1	1	1	3	4	4	5	0	0	5	4	5	5	4	7
1319	11-SEP-2020	1	45	-0.090234	4	1	1	1	1	1	1	9	0	6	57	2	0	7	7	7	6	3	4	2	4	4	4	2	3	2	4	1	2	2	1	1	2	2	2	3	0	0	3.63158	2.25	2.75	4	2.5	6.75
1321	11-SEP-2020	1	37	-0.627147	2	0	1	1	1	1	1	2	1	4	95	2	0	5	7	7	7	6	5	6	6	6	6	6	5	5	5	6	2	1	2	1	2	2	2	4	1	0	5.15789	2.5	5.75	6	5.25	6.5
1322	11-SEP-2020	2	61	0.983593	2	0	1	1	2	2	0	2	1	6	1	3	0	7	7	7	7	7	7	7	6	7	7	7	7	7	7	7	2	1	1	1	7	7	7	7	0	1	6.94737	7	7	6.66667	7	7
1323	11-SEP-2020	1	31	-1.02983	4	1	1	1	4	2	0	2	1	1	110	1	1	7	7	7	4	4	2	4	6	6	4	4	6	6	4	2	1	1	1	1	1	1	1	2	0	0	4.10526	1.25	3.5	5.33333	4.5	6.25
1325	11-SEP-2020	1	62	1.05071	2	0	1	1	2	2	0	3	1	1	110	1	1	7	7	7	7	7	7	7	7	7	7	7	7	6	5	6	1	1	1	1	6	6	5	6	0	1	6.52632	5.75	7	7	6	7
1327	11-SEP-2020	2	24	-1.49963	4	1	3	0	1	1	1	2	1	2	114	2	0	5	7	7	5	6	4	6	6	6	6	6	7	7	6	5	1	1	1	1	2	2	2	4	1	0	5.21053	2.5	5.5	6	6.25	6
1329	11-SEP-2020	2	73	1.78896	2	0	4	0	1	1	1	8	0	4	118	2	0	7	7	7	7	1	1	1	1	7	7	7	7	1	1	7	1	1	1	1	1	1	1	7	0	1	4.15789	2.5	2.5	5	4	7
1333	11-SEP-2020	2	53	0.446679	7	1	1	1	1	1	1	5	1	3	33	2	0	7	7	7	7	5	4	5	5	5	5	5	7	4	5	5	1	1	1	1	3	3	3	3	0	1	5	3	4.75	5	5.25	7
1335	11-SEP-2020	2	72	1.72185	7	1	2	0	2	2	0	8	0	1	110	1	1	7	7	7	7	5	5	2	5	6	6	5	5	6	4	6	2	1	1	1	1	3	1	3	0	1	4.78947	2	4.25	5.66667	5.25	7
1338	11-SEP-2020	2	34	-0.82849	4	1	3	0	2	2	0	3	1	1	110	1	1	6	7	7	6	4	3	4	1	1	1	4	2	1	1	5	1	1	1	1	1	1	2	3	0	0	3.15789	1.75	3.75	1	2.25	6.5
1339	11-SEP-2020	2	41	-0.358691	7	1	1	1	1	1	1	2	1	2	13	3	0	7	7	7	7	7	7	7	7	7	7	7	7	7	5	7	1	1	1	1	5	5	5	5	0	0	6.47368	5	7	7	6.5	7
1341	11-SEP-2020	1	35	-0.761376	2	0	1	1	2	2	0	2	1	1	110	1	1	6	6	5	4	4	2	3	5	5	6	3	1	1	1	2	5	2	1	1	1	1	1	1	0	0	3.05263	1	3	5.33333	1.25	5.25
1342	11-SEP-2020	2	58	0.78225	4	1	1	1	1	1	1	2	1	4	118	2	0	7	7	7	7	6	6	7	7	7	7	7	7	5	5	1	1	1	1	1	1	1	1	1	0	1	5.10526	1	6.5	7	4.5	7
1343	11-SEP-2020	1	61	0.983593	2	0	1	1	2	2	0	10	0	1	110	1	1	3	3	3	3	2	2	2	2	2	2	2	2	3	2	3	2	2	2	2	2	2	2	2	0	1	2.31579	2	2	2	2.5	3
1344	11-SEP-2020	1	30	-1.09695	5	1	3	0	1	2	0	2	1	4	118	2	0	6	7	7	6	6	5	6	6	6	6	5	6	5	2	3	5	3	3	3	1	1	1	2	1	0	4.57895	1.25	5.5	6	4	6.5
1345	11-SEP-2020	1	56	0.648022	7	1	1	1	1	1	1	6	1	4	118	2	0	1	6	6	6	3	3	3	7	3	6	4	5	6	5	5	2	2	1	1	1	1	1	1	1	1	3.84211	1	3.25	5.33333	5.25	4.75
1346	11-SEP-2020	1	55	0.580908	7	1	1	1	2	2	0	3	1	1	110	1	1	6	7	7	4	4	4	6	7	7	7	5	5	6	4	3	2	2	1	1	1	1	2	1	0	1	4.57895	1.25	4.75	7	4.5	6
1347	11-SEP-2020	1	39	-0.492919	5	1	1	1	1	1	1	2	1	2	31	3	0	7	7	7	7	6	5	5	6	6	6	6	6	6	7	6	1	1	4	1	6	6	5	6	1	0	6.10526	5.75	5.5	6	6.25	7
1351	11-SEP-2020	1	35	-0.761376	4	1	3	0	2	1	1	1	1	1	110	1	1	1	7	7	7	7	7	7	1	1	6	7	7	7	7	4	1	1	1	1	7	4	5	7	0	0	5.57895	5.75	7	2.66667	6.25	5.5
1355	11-SEP-2020	1	42	-0.291577	7	1	1	1	1	1	1	2	1	6	116	2	0	5	5	5	2	2	4	3	5	5	5	2	3	2	2	3	4	1	2	2	1	1	1	1	0	0	3	1	2.75	5	2.5	4.25
1356	11-SEP-2020	1	37	-0.627147	5	1	1	1	2	2	0	1	1	6	111	2	0	7	7	7	7	7	7	7	7	4	7	7	5	5	6	1	1	1	1	1	3	3	3	2	0	0	5.36842	2.75	7	6	4.25	7
1357	11-SEP-2020	1	32	-0.962718	5	1	1	1	1	1	1	2	1	1	110	1	1	7	7	7	5	7	7	7	7	7	7	7	7	7	7	6	1	1	1	1	4	4	4	5	0	0	6.26316	4.25	7	7	6.75	6.5
1360	11-SEP-2020	1	68	1.45339	2	0	3	0	2	2	0	8	0	1	110	1	1	7	7	7	7	2	3	2	1	1	3	7	7	6	3	4	1	1	1	1	1	1	1	6	0	1	4	2.25	3.5	1.66667	5	7
1361	11-SEP-2020	2	29	-1.16406	2	0	1	1	1	1	1	2	1	4	95	3	0	6	5	6	6	5	5	5	6	7	4	2	3	2	3	2	2	2	2	1	1	1	1	4	0	0	3.89474	1.75	4.25	5.66667	2.5	5.75
1362	11-SEP-2020	1	50	0.245337	5	1	1	1	10	2	0	2	1	6	111	2	0	6	7	7	6	6	6	6	7	7	6	6	5	5	4	6	1	1	1	1	5	5	5	5	1	1	5.78947	5	6	6.66667	5	6.5
1366	11-SEP-2020	1	44	-0.157348	2	0	1	1	1	1	1	5	1	3	117	2	0	5	5	5	1	5	5	5	5	5	5	5	1	1	1	1	7	7	5	7	1	1	1	1	0	0	3.10526	1	5	5	1	4
1371	11-SEP-2020	1	37	-0.627147	2	0	3	0	1	1	1	2	1	3	21	2	0	7	7	7	7	6	6	6	7	2	5	3	4	5	3	4	4	1	1	1	1	1	1	2	0	0	4.42105	1.25	5.25	4.66667	4	7
1374	11-SEP-2020	2	28	-1.23117	4	1	1	1	1	1	1	2	1	2	85	2	0	7	7	7	7	6	6	6	6	4	4	6	5	4	5	5	1	1	1	1	2	2	3	5	0	0	5.10526	3	6	4.66667	4.75	7
1376	11-SEP-2020	2	34	-0.82849	5	1	1	1	2	2	0	2	1	1	110	1	1	5	6	5	4	6	5	6	6	6	6	5	5	5	5	4	2	2	2	2	4	4	4	5	0	0	5.05263	4.25	5.5	6	4.75	5
1379	11-SEP-2020	2	33	-0.895604	7	1	1	1	2	2	0	2	1	1	110	1	1	7	7	6	6	5	5	5	6	6	6	5	6	1	3	5	2	2	2	2	2	2	2	1	0	0	4.52632	1.75	5	6	3.75	6.5
1381	11-SEP-2020	2	32	-0.962718	2	0	1	1	1	1	1	3	1	3	117	2	0	7	7	7	7	7	7	7	7	7	7	7	7	7	7	7	7	7	7	7	7	7	7	7	1	0	7	7	7	7	7	7
1384	11-SEP-2020	2	30	-1.09695	4	1	1	1	1	1	1	2	1	1	110	1	1	7	7	7	7	7	7	7	7	7	7	7	6	5	1	5	1	1	1	1	1	1	1	1	0	0	5.15789	1	7	7	4.25	7
1386	11-SEP-2020	1	34	-0.82849	2	0	1	1	1	1	1	2	1	1	110	1	1	7	7	7	7	7	7	7	7	7	7	7	7	7	3	6	1	1	1	1	1	1	1	6	1	0	5.73684	2.25	7	7	5.75	7
1387	11-SEP-2020	2	48	0.111108	4	1	1	1	1	1	1	2	1	6	1	3	0	7	7	7	7	6	6	6	7	7	7	7	6	5	4	5	1	1	1	1	4	4	4	5	0	1	5.84211	4.25	6.25	7	5	7
1389	11-SEP-2020	1	65	1.25205	7	1	1	1	2	2	0	6	1	6	46	2	0	7	7	7	7	4	3	4	6	6	6	4	6	6	6	5	1	1	1	1	3	3	4	4	0	1	5.15789	3.5	3.75	6	5.75	7
1390	11-SEP-2020	2	34	-0.82849	4	1	1	1	1	1	1	2	1	2	89	3	0	7	7	7	7	7	7	7	7	7	7	7	7	6	3	4	1	1	1	1	2	2	2	4	0	0	5.63158	2.5	7	7	5	7
1392	11-SEP-2020	2	50	0.245337	2	0	1	1	2	2	0	1	1	2	97	2	0	5	5	5	5	5	5	5	5	5	5	5	5	5	5	5	1	1	1	1	3	3	3	3	0	1	4.57895	3	5	5	5	5
1395	11-SEP-2020	2	57	0.715136	2	0	3	0	2	3	0	3	1	2	97	2	0	1	5	4	1	4	2	5	1	1	4	1	6	1	2	6	1	1	4	4	1	1	1	1	0	1	2.52632	1	3	2	3.75	2.75
1397	11-SEP-2020	2	41	-0.358691	5	1	1	1	1	1	1	1	1	1	110	1	1	7	7	7	7	6	6	6	6	6	6	6	7	5	5	4	1	1	1	1	5	5	5	5	0	0	5.84211	5	6	6	5.25	7
1398	11-SEP-2020	2	34	-0.82849	5	1	1	1	1	1	1	2	1	5	112	2	0	7	7	7	7	7	7	7	7	7	7	7	5	5	4	5	2	2	2	2	4	4	4	4	0	0	5.89474	4	7	7	4.75	7
1403	11-SEP-2020	2	59	0.849364	2	0	1	1	4	3	0	2	1	2	114	2	0	7	7	7	7	4	3	7	7	7	7	7	4	3	3	3	1	1	1	1	1	1	3	4	0	1	4.84211	2.25	5.25	7	3.25	7
1405	11-SEP-2020	2	67	1.38628	4	1	1	1	2	2	0	8	0	6	1	3	0	7	7	7	7	5	6	5	7	6	6	4	6	6	5	5	1	3	1	1	4	4	4	4	0	1	5.52632	4	5	6.33333	5.5	7
1406	11-SEP-2020	1	25	-1.43252	4	1	3	0	1	1	1	6	1	4	115	2	0	7	7	7	6	5	6	6	7	7	7	6	7	6	5	6	1	1	1	1	1	2	3	4	0	0	5.52632	2.5	5.75	7	6	6.75
1410	11-SEP-2020	2	72	1.72185	5	1	1	1	1	1	1	8	0	4	95	2	0	7	7	7	7	5	5	5	5	5	5	4	7	6	5	5	1	1	1	1	3	5	5	6	0	1	5.47368	4.75	4.75	5	5.75	7
1412	11-SEP-2020	2	59	0.849364	2	0	3	0	1	1	1	8	0	3	92	2	0	7	7	7	7	5	7	7	6	2	5	5	5	7	4	4	1	1	1	1	2	3	4	6	0	1	5.26316	3.75	6	4.33333	5	7
1414	11-SEP-2020	2	67	1.38628	2	0	1	1	3	1	1	2	1	5	113	2	0	7	7	7	7	3	5	3	6	6	5	4	7	7	7	7	1	1	1	1	1	1	2	3	0	1	5	1.75	3.75	5.66667	7	7
1420	11-SEP-2020	2	49	0.178223	2	0	1	1	1	1	1	3	1	2	12	3	0	7	7	7	7	7	7	7	7	7	7	7	7	2	6	6	1	1	1	1	6	6	6	6	0	1	6.42105	6	7	7	5.25	7
1422	11-SEP-2020	2	68	1.45339	7	1	1	1	1	1	1	2	1	4	118	2	0	7	7	7	7	6	6	4	7	7	7	5	7	7	6	6	3	2	2	2	3	3	3	3	0	1	5.68421	3	5.25	7	6.5	7
1429	11-SEP-2020	2	20	-1.76809	2	0	3	0	1	1	1	7	0	6	14	3	0	6	6	6	6	5	7	7	7	7	7	6	4	3	2	4	1	1	1	1	1	1	2	4	0	0	4.78947	2	6.25	7	3.25	6
1432	11-SEP-2020	2	44	-0.157348	2	0	1	1	1	1	1	6	1	3	8	3	0	7	7	7	7	7	7	7	7	7	7	7	7	7	6	6	1	1	1	1	7	6	6	6	0	0	6.73684	6.25	7	7	6.5	7
1433	11-SEP-2020	2	33	-0.895604	4	1	1	1	1	1	1	2	1	3	117	2	0	7	7	7	7	6	6	7	7	7	7	5	7	4	4	3	1	1	1	1	3	3	3	5	1	0	5.52632	3.5	6	7	4.5	7
1434	11-SEP-2020	1	33	-0.895604	2	0	1	1	1	1	1	3	1	4	86	2	0	5	6	5	4	2	2	2	7	7	2	2	3	2	1	4	4	3	4	3	1	1	2	2	1	0	3.15789	1.5	2	5.33333	2.5	5
1436	11-SEP-2020	2	23	-1.56675	2	0	1	1	1	1	1	2	1	3	92	3	0	7	7	7	7	3	3	3	3	3	3	3	2	2	2	2	3	3	3	3	1	1	1	1	1	0	3.21053	1	3	3	2	7
1437	11-SEP-2020	2	73	1.78896	7	1	4	0	3	1	1	8	0	1	110	1	1	7	7	7	7	4	1	3	1	4	5	1	7	5	5	5	1	1	1	1	3	4	5	4	0	1	4.47368	4	2.25	3.33333	5.5	7
1438	11-SEP-2020	2	61	0.983593	1	0	2	0	4	3	0	3	1	4	118	2	0	6	7	7	6	3	3	4	3	7	4	5	6	6	5	6	1	1	1	1	4	4	4	5	0	1	5	4.25	3.75	4.66667	5.75	6.5
1439	11-SEP-2020	1	46	-0.0231199	3	0	1	1	2	2	0	5	1	5	104	3	0	7	7	7	4	7	6	7	7	1	1	7	1	1	1	1	1	1	1	1	1	1	1	6	1	0	3.89474	2.25	6.75	3	1	6.25
1445	11-SEP-2020	2	28	-1.23117	2	0	1	1	1	1	1	2	1	3	33	3	0	7	7	7	7	4	5	6	6	6	6	6	7	7	5	5	1	1	1	1	1	1	1	1	0	0	5	1	5.25	6	6	7
1446	11-SEP-2020	2	44	-0.157348	4	1	1	1	2	2	0	2	1	1	110	1	1	4	6	4	4	5	5	5	5	5	5	5	3	3	4	6	2	1	1	1	4	4	4	4	0	0	4.47368	4	5	5	4	4.5
1450	11-SEP-2020	2	39	-0.492919	4	1	1	1	2	2	0	2	1	1	110	1	1	5	5	5	5	4	4	5	5	4	3	5	3	3	3	4	3	5	1	1	2	2	2	3	0	0	3.78947	2.25	4.5	4	3.25	5
1451	11-SEP-2020	2	60	0.916478	2	0	3	0	2	2	0	10	0	6	24	3	0	3	7	7	3	1	1	1	1	1	7	1	1	1	1	1	7	3	1	1	1	1	1	1	0	1	2.15789	1	1	3	1	5
1452	11-SEP-2020	2	33	-0.895604	2	0	3	0	1	1	1	2	1	2	114	2	0	5	5	5	5	6	6	6	6	6	6	6	3	3	3	4	2	1	1	1	2	2	2	3	0	0	4.42105	2.25	6	6	3.25	5
1456	11-SEP-2020	2	50	0.245337	7	1	1	1	2	2	0	2	1	5	70	2	0	7	7	7	7	1	1	1	6	6	4	2	5	5	4	1	1	1	1	1	1	1	1	1	1	1	3.57895	1	1.25	5.33333	3.75	7
1457	11-SEP-2020	2	36	-0.694262	1	0	1	1	2	2	0	3	1	4	118	2	0	5	7	6	5	5	5	6	7	7	7	6	3	3	6	6	4	1	1	1	4	4	4	4	0	0	5.26316	4	5.5	7	4.5	5.75
1459	11-SEP-2020	2	28	-1.23117	2	0	3	0	1	1	1	2	1	1	110	1	1	7	7	7	7	5	5	5	5	5	5	5	6	6	6	6	1	1	1	1	3	3	3	3	0	0	5.21053	3	5	5	6	7
1461	11-SEP-2020	2	48	0.111108	5	1	1	1	1	1	1	2	1	3	58	2	0	7	7	7	7	7	7	7	7	7	7	6	7	7	6	7	1	1	1	1	1	1	1	5	0	1	5.84211	2	6.75	7	6.75	7
1467	11-SEP-2020	1	42	-0.291577	7	1	1	1	1	1	1	6	1	1	110	1	1	7	6	6	6	7	6	4	7	7	6	6	7	7	6	5	3	1	1	2	4	3	5	5	1	0	5.78947	4.25	5.75	6.66667	6.25	6.25
1469	11-SEP-2020	1	41	-0.358691	5	1	1	1	1	1	1	2	1	1	110	1	1	7	7	7	7	6	7	6	7	7	7	6	7	4	6	3	1	1	1	1	3	3	4	5	0	0	5.73684	3.75	6.25	7	5	7
1471	11-SEP-2020	1	58	0.78225	7	1	2	0	2	2	0	10	0	4	115	2	0	7	7	7	7	6	7	4	7	2	6	6	6	6	4	6	1	1	1	1	1	1	2	4	0	1	5.05263	2	5.75	5	5.5	7
1472	11-SEP-2020	1	32	-0.962718	2	0	1	1	1	1	1	2	1	5	10	3	0	7	7	7	7	7	7	7	7	7	7	7	7	7	7	7	3	1	1	1	7	7	7	7	0	0	7	7	7	7	7	7
1475	11-SEP-2020	2	49	0.178223	2	0	1	1	1	1	1	1	1	2	83	2	0	6	6	6	6	3	4	3	7	7	5	5	6	6	5	3	1	1	1	1	3	3	3	4	1	1	4.78947	3.25	3.75	6.33333	5	6
1478	11-SEP-2020	2	46	-0.0231199	2	0	1	1	2	2	0	2	1	1	110	1	1	7	7	7	7	4	4	4	7	5	7	2	5	5	6	4	1	1	1	1	3	3	3	3	0	0	4.89474	3	3.5	6.33333	5	7
1479	11-SEP-2020	2	29	-1.16406	4	1	1	1	1	1	1	2	1	3	117	2	0	7	7	7	7	4	5	5	6	5	6	5	6	3	4	1	1	1	1	1	1	1	1	2	0	0	4.36842	1.25	4.75	5.66667	3.5	7
1480	11-SEP-2020	2	36	-0.694262	3	0	1	1	2	2	0	9	0	1	110	1	1	6	6	6	6	6	6	6	6	6	6	6	5	4	3	4	2	2	2	2	1	2	2	6	0	0	4.89474	2.75	6	6	4	6
1484	11-SEP-2020	2	56	0.648022	2	0	1	1	1	1	1	3	1	2	29	3	0	7	7	7	7	7	7	7	7	7	7	7	7	7	6	7	1	1	1	1	6	6	6	6	0	1	6.73684	6	7	7	6.75	7
1486	11-SEP-2020	2	62	1.05071	7	1	1	1	1	1	1	2	1	2	97	3	0	7	7	7	7	6	5	5	5	3	3	5	6	6	5	6	1	1	1	1	3	2	3	3	0	1	4.94737	2.75	5.25	3.66667	5.75	7
1488	11-SEP-2020	2	61	0.983593	4	1	2	0	2	2	0	2	1	1	110	1	1	7	7	7	7	7	4	7	7	7	7	7	7	7	7	5	1	1	1	1	1	1	1	4	0	1	5.63158	1.75	6.25	7	6.5	7
1490	11-SEP-2020	1	72	1.72185	2	0	1	1	5	3	0	8	0	1	110	1	1	4	4	4	4	3	3	2	3	4	4	1	2	3	3	2	1	1	1	1	1	1	1	1	0	1	2.63158	1	2.25	3.66667	2.5	4
1493	11-SEP-2020	1	21	-1.70097	4	1	3	0	1	1	1	7	0	1	110	1	1	7	7	7	7	7	5	7	7	7	7	7	7	7	7	7	2	1	1	1	3	4	4	6	1	0	6.31579	4.25	6.5	7	7	7
1501	11-SEP-2020	1	37	-0.627147	5	1	1	1	10	2	0	2	1	2	66	3	0	7	7	6	5	5	4	5	7	7	6	6	5	1	2	3	6	1	1	1	1	1	1	4	1	0	4.36842	1.75	5	6.66667	2.75	6.25
1506	11-SEP-2020	1	31	-1.02983	5	1	1	1	1	1	1	2	1	1	110	1	1	7	7	6	6	5	5	5	6	5	6	4	6	4	4	3	2	1	1	1	1	1	3	4	1	0	4.63158	2.25	4.75	5.66667	4.25	6.5
1507	11-SEP-2020	2	27	-1.29829	5	1	3	0	10	1	1	2	1	1	110	1	1	1	2	2	2	3	3	3	3	3	3	2	1	1	1	1	5	3	3	3	2	2	2	2	1	0	2.05263	2	2.75	3	1	1.75
1511	11-SEP-2020	1	47	0.0439943	7	1	1	1	1	1	1	1	1	3	58	3	0	7	7	7	3	3	3	5	7	7	7	4	7	7	5	5	1	1	1	1	3	3	6	3	1	0	5.21053	3.75	3.75	7	6	6
1513	11-SEP-2020	2	48	0.111108	4	1	1	1	1	1	1	1	1	2	11	3	0	7	7	7	7	7	7	7	7	3	5	7	7	7	5	7	1	1	1	1	2	3	3	4	0	1	5.73684	3	7	5	6.5	7
1515	11-SEP-2020	2	42	-0.291577	4	1	1	1	1	1	1	1	1	3	99	3	0	7	7	7	7	7	7	7	7	7	7	7	7	6	5	5	1	1	1	1	3	3	4	3	1	0	5.94737	3.25	7	7	5.75	7
1519	11-SEP-2020	2	33	-0.895604	2	0	1	1	1	1	1	3	1	3	103	3	0	7	7	7	7	7	7	7	7	7	7	7	4	4	1	2	1	1	1	1	1	1	1	1	0	0	4.84211	1	7	7	2.75	7
1520	11-SEP-2020	2	31	-1.02983	7	1	1	1	1	1	1	2	1	1	110	1	1	7	7	7	7	7	7	6	7	7	7	7	5	4	4	4	1	1	1	1	2	2	2	4	1	0	5.42105	2.5	6.75	7	4.25	7
1521	11-SEP-2020	2	67	1.38628	5	1	4	0	10	2	0	1	1	1	110	1	1	7	7	7	7	6	6	6	6	6	6	5	6	5	5	6	1	1	1	1	4	4	4	6	0	1	5.73684	4.5	5.75	6	5.5	7
1523	11-SEP-2020	2	56	0.648022	2	0	1	1	1	1	1	6	1	2	51	3	0	7	7	7	7	7	7	7	7	7	7	7	7	5	6	7	1	1	1	1	3	3	3	5	0	1	6.10526	3.5	7	7	6.25	7
1526	11-SEP-2020	1	66	1.31916	2	0	1	1	1	1	1	8	0	6	75	3	0	7	7	7	7	7	7	7	7	7	7	7	7	6	7	7	1	1	1	1	4	7	7	4	0	1	6.63158	5.5	7	7	6.75	7
1534	11-SEP-2020	2	33	-0.895604	5	1	3	0	1	1	1	2	1	3	117	2	0	7	7	7	6	6	7	6	6	6	6	7	7	6	6	6	1	1	1	1	3	3	4	5	0	0	5.84211	3.75	6.5	6	6.25	6.75
1536	11-SEP-2020	1	69	1.52051	7	1	2	0	2	2	0	8	0	1	110	1	1	7	7	6	7	5	4	4	3	3	2	3	7	7	6	7	1	1	1	1	7	4	1	5	0	1	5	4.25	4	2.66667	6.75	6.75
1537	11-SEP-2020	1	64	1.18494	4	1	1	1	1	1	1	2	1	4	118	2	0	7	6	6	6	5	4	5	6	6	6	6	6	5	5	5	1	1	1	1	2	2	2	4	1	1	4.94737	2.5	5	6	5.25	6.25
1539	11-SEP-2020	1	31	-1.02983	5	1	3	0	2	2	0	2	1	1	110	1	1	7	7	7	7	6	5	6	7	7	7	7	7	4	7	6	1	1	1	1	7	4	6	6	1	0	6.31579	5.75	6	7	6	7
1543	11-SEP-2020	2	61	0.983593	2	0	1	1	2	2	0	5	1	6	55	2	0	7	1	1	1	1	1	3	7	1	7	2	1	1	3	2	7	7	7	7	2	2	3	3	0	1	2.57895	2.5	1.75	5	1.75	2.5
1544	11-SEP-2020	1	30	-1.09695	3	0	3	0	2	2	0	10	0	1	110	1	1	1	2	1	1	1	1	1	1	1	1	1	1	1	1	1	7	5	5	5	1	1	1	1	1	0	1.05263	1	1	1	1	1.25
1545	11-SEP-2020	2	66	1.31916	7	1	4	0	2	2	0	2	1	2	66	3	0	7	7	7	4	3	3	3	4	6	6	3	3	2	4	3	3	2	2	2	1	1	3	1	0	1	3.73684	1.5	3	5.33333	3	6.25
1547	11-SEP-2020	2	59	0.849364	5	1	1	1	1	1	1	1	1	6	111	2	0	7	7	7	7	6	6	6	6	6	6	6	7	6	6	5	1	1	1	1	2	2	3	3	0	1	5.47368	2.5	6	6	6	7
1550	11-SEP-2020	2	33	-0.895604	7	1	1	1	1	1	1	9	0	5	113	2	0	3	7	7	7	7	7	7	7	7	4	7	7	5	7	5	1	6	6	1	3	3	3	5	1	0	5.68421	3.5	7	6	6	6
1551	11-SEP-2020	2	57	0.715136	7	1	1	1	9	3	0	2	1	5	67	3	0	6	7	6	5	5	5	6	4	5	5	5	4	5	2	6	4	6	5	3	1	3	4	5	1	1	4.68421	3.25	5.25	4.66667	4.25	6
1552	11-SEP-2020	2	31	-1.02983	2	0	1	1	1	1	1	2	1	5	112	2	0	6	6	6	6	5	5	5	5	5	5	5	6	6	6	6	5	6	5	6	6	6	5	6	1	0	5.57895	5.75	5	5	6	6
1555	11-SEP-2020	1	52	0.379565	4	1	1	1	2	2	0	2	1	6	111	2	0	4	6	6	4	5	5	5	5	5	5	3	2	3	3	2	5	3	3	2	1	1	1	1	1	1	3.52632	1	4.5	5	2.5	5
1562	11-SEP-2020	1	47	0.0439943	2	0	1	1	1	1	1	4	1	6	75	3	0	7	7	7	7	7	6	7	7	7	7	7	4	4	4	4	1	1	1	1	7	6	6	6	0	0	6.15789	6.25	6.75	7	4	7
1563	11-SEP-2020	2	22	-1.63386	2	0	1	1	1	1	1	9	0	2	97	2	0	7	7	7	7	7	7	7	7	1	7	7	5	5	7	7	3	3	2	3	5	5	6	6	0	0	6.15789	5.5	7	5	6	7
1564	11-SEP-2020	1	20	-1.76809	2	0	3	0	1	1	1	3	1	5	26	3	0	4	4	4	4	2	3	2	4	4	6	1	3	1	5	1	3	1	1	1	3	3	2	4	0	0	3.15789	3	2	4.66667	2.5	4
1567	11-SEP-2020	1	51	0.312451	4	1	1	1	1	1	1	2	1	3	7	3	0	7	7	7	7	7	7	7	7	7	7	7	7	7	7	5	1	1	1	1	7	7	7	7	0	1	6.89474	7	7	7	6.5	7
1572	11-SEP-2020	2	74	1.85608	2	0	1	1	2	2	0	8	0	3	33	2	0	7	7	7	7	3	3	1	3	1	3	1	6	3	3	2	1	1	1	1	5	5	5	5	0	1	4.05263	5	2	2.33333	3.5	7
1579	11-SEP-2020	2	23	-1.56675	2	0	1	1	1	1	1	2	1	1	110	1	1	6	7	6	6	6	7	6	6	6	6	6	7	5	1	4	1	1	1	1	1	1	1	5	0	0	4.89474	2	6.25	6	4.25	6.25
1581	11-SEP-2020	2	23	-1.56675	2	0	3	0	1	1	1	7	0	6	116	2	0	7	7	6	6	6	6	7	4	6	6	5	6	6	5	4	2	1	1	1	4	4	4	5	0	0	5.47368	4.25	6	5.33333	5.25	6.5
1594	11-SEP-2020	2	22	-1.63386	2	0	3	0	1	1	1	7	0	1	110	1	1	7	7	7	7	7	7	7	7	7	7	7	7	7	2	7	1	7	1	1	2	1	1	7	0	0	5.84211	2.75	7	7	5.75	7
1595	11-SEP-2020	2	33	-0.895604	5	1	3	0	2	2	0	3	1	5	112	2	0	4	5	1	1	1	1	1	1	1	1	1	1	1	1	1	7	7	7	7	1	1	1	1	1	0	1.36842	1	1	1	1	2.75
1597	11-SEP-2020	2	24	-1.49963	4	1	3	0	1	1	1	1	1	1	110	1	1	6	7	7	7	5	4	6	7	7	7	5	7	7	7	7	1	1	1	1	6	7	6	7	1	0	6.42105	6.5	5	7	7	6.75
1603	11-SEP-2020	1	74	1.85608	5	1	4	0	2	1	1	8	0	4	32	2	0	7	7	7	7	7	7	6	1	4	5	7	5	6	4	3	1	1	1	1	2	4	4	5	0	1	5.15789	3.75	6.75	3.33333	4.5	7
1610	11-SEP-2020	1	66	1.31916	2	0	1	1	1	1	1	8	0	4	105	3	0	7	7	7	7	3	3	4	6	6	6	6	4	4	3	2	1	1	1	1	2	2	2	2	0	1	4.36842	2	4	6	3.25	7
1620	11-SEP-2020	2	67	1.38628	5	1	2	0	2	2	0	3	1	2	78	3	0	4	5	5	7	7	5	5	3	2	7	2	2	5	3	5	2	1	1	1	2	2	2	3	1	1	4	2.25	4.75	4	3.75	5.25
1638	11-SEP-2020	2	20	-1.76809	2	0	3	0	1	1	1	7	0	4	6	3	0	7	7	7	7	7	7	7	7	7	7	7	6	5	5	4	1	1	1	1	3	3	3	4	0	0	5.78947	3.25	7	7	5	7
1642	11-SEP-2020	1	60	0.916478	2	0	1	1	5	3	0	2	1	6	111	2	0	5	5	5	5	1	1	3	7	7	7	5	1	1	1	1	1	1	1	1	1	1	1	2	0	1	3.15789	1.25	2.5	7	1	5
1655	11-SEP-2020	1	40	-0.425805	3	0	4	0	2	2	0	6	1	6	111	2	0	5	5	5	5	3	3	3	3	3	3	3	3	3	3	3	3	3	3	3	4	4	4	4	1	0	3.63158	4	3	3	3	5
1671	11-SEP-2020	2	66	1.31916	2	0	2	0	6	3	0	8	0	5	63	3	0	7	7	7	7	7	7	7	7	7	7	7	6	5	5	4	1	1	1	1	1	1	1	4	0	1	5.47368	1.75	7	7	5	7
1673	11-SEP-2020	1	54	0.513793	2	0	1	1	2	2	0	8	0	6	111	2	0	6	6	6	6	5	5	2	6	2	6	5	5	5	4	1	1	1	1	1	2	2	2	2	0	1	4.10526	2	4.25	4.66667	3.75	6
1674	11-SEP-2020	1	55	0.580908	2	0	1	1	4	2	0	6	1	2	78	3	0	7	7	7	7	6	6	7	7	7	7	7	6	7	4	7	1	1	1	1	1	2	2	2	0	1	5.57895	1.75	6.5	7	6	7
1675	11-SEP-2020	2	70	1.58762	7	1	4	0	5	3	0	8	0	6	46	2	0	7	7	7	7	6	7	6	6	6	6	6	7	7	7	4	1	1	1	1	4	4	4	4	0	1	5.89474	4	6.25	6	6.25	7
1676	11-SEP-2020	1	68	1.45339	7	1	1	1	2	2	0	2	1	1	110	1	1	7	7	7	7	6	1	7	7	7	7	7	7	7	4	2	1	1	1	1	1	1	1	3	0	1	5.05263	1.5	5.25	7	5	7
1681	11-SEP-2020	1	25	-1.43252	2	0	3	0	5	2	0	10	0	6	111	2	0	1	3	1	1	1	3	1	3	3	6	1	1	1	7	2	7	4	4	7	1	1	1	1	1	0	2.05263	1	1.5	4	2.75	1.5
1706	11-SEP-2020	2	24	-1.49963	4	1	3	0	1	1	1	2	1	1	110	1	1	6	7	4	7	5	3	6	7	7	7	6	7	5	5	7	5	2	1	2	5	5	5	6	1	0	5.78947	5.25	5	7	6	6
1713	11-SEP-2020	1	28	-1.23117	2	0	1	1	2	2	0	2	1	1	110	1	1	6	7	7	7	5	7	6	7	7	5	4	7	4	5	5	1	1	1	1	2	2	2	4	1	0	5.21053	2.5	5.5	6.33333	5.25	6.75
1721	11-SEP-2020	1	37	-0.627147	4	1	1	1	2	2	0	3	1	5	113	2	0	4	4	4	4	7	7	7	7	7	7	4	3	3	3	3	3	1	1	1	4	4	4	4	1	0	4.73684	4	6.25	7	3	4
1724	11-SEP-2020	1	57	0.715136	5	1	2	0	2	2	0	2	1	1	110	1	1	4	6	6	6	1	2	2	6	5	5	3	2	4	4	3	2	1	1	1	1	2	2	5	0	1	3.63158	2.5	2	5.33333	3.25	5.5
1730	11-SEP-2020	1	29	-1.16406	2	0	1	1	1	1	1	6	1	1	110	1	1	3	3	7	7	6	6	6	6	6	6	6	7	5	6	7	1	1	1	1	4	4	5	3	1	0	5.42105	4	6	6	6.25	5
1734	11-SEP-2020	1	72	1.72185	7	1	1	1	2	2	0	2	1	1	110	1	1	6	6	6	6	4	7	5	5	5	5	5	4	4	2	4	1	1	1	1	1	1	4	4	0	1	4.42105	2.5	5.25	5	3.5	6
1739	11-SEP-2020	1	32	-0.962718	5	1	3	0	1	1	1	6	1	5	112	2	0	7	7	7	7	6	6	7	7	7	7	6	7	4	6	5	1	1	1	1	4	2	5	6	0	0	5.94737	4.25	6.25	7	5.5	7
1749	11-SEP-2020	1	67	1.38628	7	1	1	1	2	2	0	8	0	6	111	2	0	7	7	7	7	6	6	6	7	7	7	6	4	4	3	3	1	1	1	1	1	4	4	7	0	1	5.42105	4	6	7	3.5	7
1751	11-SEP-2020	1	64	1.18494	5	1	4	0	10	2	0	3	1	1	110	1	1	7	7	7	7	7	7	7	7	5	7	7	6	3	3	6	1	1	1	1	3	3	3	4	0	1	5.57895	3.25	7	6.33333	4.5	7
1755	11-SEP-2020	1	21	-1.70097	2	0	3	0	1	1	1	2	1	1	110	1	1	7	7	7	7	6	5	6	7	7	6	6	6	4	5	5	1	1	1	1	5	5	5	7	0	0	5.94737	5.5	5.75	6.66667	5	7
1792	12-SEP-2020	1	70	1.58762	7	1	1	1	2	2	0	8	0	1	110	1	1	7	7	7	7	7	7	7	7	7	7	7	7	7	7	7	1	1	1	1	6	6	6	7	0	1	6.84211	6.25	7	7	7	7
1800	12-SEP-2020	1	72	1.72185	7	1	2	0	4	2	0	8	0	2	114	2	0	1	7	7	7	2	2	1	1	1	3	2	5	4	4	5	1	1	1	1	1	1	2	2	0	1	3.05263	1.5	1.75	1.66667	4.5	5.5
1813	12-SEP-2020	1	58	0.78225	7	1	1	1	2	2	0	8	0	6	111	2	0	6	6	6	6	3	1	2	6	1	3	4	2	2	2	2	2	2	1	1	1	1	1	3	0	1	3.05263	1.5	2.5	3.33333	2	6
1820	12-SEP-2020	1	32	-0.962718	7	1	1	1	7	2	0	2	1	1	110	1	1	4	7	7	6	7	7	7	7	6	7	4	6	6	7	2	4	3	3	2	4	4	4	5	0	0	5.63158	4.25	6.25	6.66667	5.25	6
1839	12-SEP-2020	1	34	-0.82849	4	1	3	0	1	1	1	6	1	2	85	2	0	7	6	7	6	7	7	4	6	6	4	6	6	4	4	5	1	2	1	2	2	2	2	7	0	0	5.15789	3.25	6	5.33333	4.75	6.5
1844	12-SEP-2020	2	23	-1.56675	2	0	1	1	6	1	1	3	1	4	86	2	0	7	7	7	7	7	7	7	7	7	7	7	1	1	1	1	1	1	1	1	1	1	1	1	0	0	4.47368	1	7	7	1	7
1852	12-SEP-2020	2	75	1.92319	7	1	2	0	2	2	0	8	0	2	114	2	0	5	5	5	5	1	1	1	1	1	3	3	2	4	1	3	1	1	1	1	6	1	6	6	0	1	3.15789	4.75	1.5	1.66667	2.5	5
1854	12-SEP-2020	1	70	1.58762	7	1	1	1	2	2	0	5	1	1	110	1	1	7	7	7	7	7	7	7	7	7	7	7	6	6	5	6	1	1	1	1	5	5	5	4	0	1	6.26316	4.75	7	7	5.75	7
1858	12-SEP-2020	1	75	1.92319	6	1	1	1	2	2	0	5	1	1	110	1	1	4	5	5	4	4	4	4	5	4	6	4	3	3	3	2	4	4	3	4	2	2	2	2	1	1	3.57895	2	4	5	2.75	4.5
1860	12-SEP-2020	2	23	-1.56675	4	1	1	1	1	1	1	2	1	1	110	1	1	7	7	7	7	6	7	7	7	7	6	5	6	5	5	4	1	1	1	1	4	4	4	6	0	0	5.84211	4.5	6.25	6.66667	5	7
1870	12-SEP-2020	1	29	-1.16406	5	1	3	0	1	1	1	3	1	5	16	2	0	6	6	6	6	6	6	6	6	6	6	6	6	6	6	6	2	2	2	2	4	4	4	4	1	0	5.57895	4	6	6	6	6
1878	12-SEP-2020	1	40	-0.425805	4	1	1	1	2	2	0	2	1	6	111	2	0	6	6	6	6	6	5	6	6	6	6	6	6	5	5	5	5	4	3	3	4	4	4	4	1	0	5.36842	4	5.75	6	5.25	6
1890	12-SEP-2020	2	18	-1.90232	1	0	3	0	1	1	1	7	0	5	113	2	0	7	7	7	6	6	7	6	7	7	7	6	7	7	4	3	1	1	1	1	2	4	3	4	0	0	5.63158	3.25	6.25	7	5.25	6.75
1911	13-SEP-2020	1	40	-0.425805	5	1	1	1	7	2	0	5	1	2	11	3	0	4	4	4	2	3	2	3	5	2	5	4	2	3	4	2	5	3	2	2	2	2	2	2	1	0	3	2	3	4	2.75	3.5
1912	13-SEP-2020	1	72	1.72185	5	1	1	1	2	2	0	8	0	6	109	2	0	7	7	7	7	7	7	7	7	7	7	7	6	5	5	2	1	1	1	1	1	1	1	2	0	1	5.26316	1.25	7	7	4.5	7
1918	13-SEP-2020	2	61	0.983593	2	0	1	1	2	2	0	3	1	5	67	3	0	5	5	5	5	4	4	4	6	6	4	4	2	6	4	3	1	2	1	1	4	4	4	5	0	1	4.42105	4.25	4	5.33333	3.75	5
1920	13-SEP-2020	2	19	-1.8352	2	0	3	0	2	2	0	7	0	1	110	1	1	7	7	7	4	5	6	5	6	6	6	5	6	4	3	3	1	1	1	1	2	2	2	5	0	0	4.78947	2.75	5.25	6	4	6.25
1921	13-SEP-2020	2	65	1.25205	2	0	1	1	2	2	0	8	0	2	97	2	0	7	7	7	7	6	2	7	7	6	7	7	7	5	7	7	2	1	1	1	2	5	3	7	1	1	5.94737	4.25	5.5	6.66667	6.5	7
1922	13-SEP-2020	1	40	-0.425805	2	0	3	0	4	2	0	3	1	4	118	2	0	6	6	6	6	6	6	6	6	6	6	6	4	4	4	6	4	4	4	3	3	3	3	3	1	0	5.05263	3	6	6	4.5	6
1927	13-SEP-2020	2	61	0.983593	2	0	4	0	2	2	0	2	1	5	48	3	0	7	7	7	7	6	6	6	1	6	6	6	7	7	4	4	1	1	1	1	4	4	5	7	0	1	5.63158	5	6	4.33333	5.5	7
1935	13-SEP-2020	1	33	-0.895604	2	0	3	0	1	1	1	3	1	2	52	3	0	5	5	4	4	5	5	6	6	5	5	5	5	6	6	5	5	6	7	6	5	5	5	6	1	0	5.15789	5.25	5.25	5.33333	5.5	4.5
1943	13-SEP-2020	2	64	1.18494	2	0	4	0	2	2	0	8	0	6	57	2	0	7	7	7	7	7	7	7	7	7	7	7	5	5	3	5	1	1	1	1	1	1	1	2	0	1	5.26316	1.25	7	7	4.5	7
1947	13-SEP-2020	1	62	1.05071	2	0	1	1	2	2	0	8	0	4	115	2	0	7	7	7	7	1	1	1	6	1	6	1	1	1	1	1	7	1	1	1	1	1	1	1	0	1	2.78947	1	1	4.33333	1	7
1975	13-SEP-2020	2	20	-1.76809	2	0	1	1	1	1	1	10	0	4	115	2	0	7	7	7	2	5	5	2	7	2	6	1	2	2	2	1	5	4	3	2	1	1	1	1	0	0	3.26316	1	3.25	5	1.75	5.75
1994	13-SEP-2020	2	71	1.65473	2	0	1	1	3	2	0	8	0	2	35	2	0	7	7	7	7	7	7	7	7	7	7	5	5	7	3	3	1	1	4	1	3	4	4	4	0	1	5.68421	3.75	6.5	7	4.5	7
2000	13-SEP-2020	1	39	-0.492919	4	1	1	1	2	2	0	2	1	6	116	2	0	1	7	7	7	7	7	7	7	7	7	7	7	4	4	7	1	1	1	1	1	1	1	4	0	0	5.26316	1.75	7	7	5.5	5.5
2012	14-SEP-2020	2	21	-1.70097	2	0	1	1	1	1	1	7	0	5	112	2	0	7	7	7	7	6	6	6	6	6	6	5	6	2	3	4	2	1	1	1	3	2	4	4	0	0	5.10526	3.25	5.75	6	3.75	7
2014	14-SEP-2020	1	60	0.916478	2	0	1	1	2	2	0	10	0	6	71	3	0	7	7	7	7	3	1	1	7	7	7	2	1	1	1	1	1	1	1	1	1	1	1	1	0	1	3.36842	1	1.75	7	1	7
2019	14-SEP-2020	1	71	1.65473	7	1	1	1	4	2	0	8	0	6	15	2	0	4	6	6	6	1	1	1	1	1	6	1	1	1	1	1	1	1	1	1	1	1	1	1	0	1	2.21053	1	1	2.66667	1	5.5
2022	14-SEP-2020	2	33	-0.895604	5	1	1	1	2	2	0	2	1	2	29	3	0	7	7	7	7	6	6	6	6	6	6	6	5	4	4	3	1	1	1	1	1	1	1	3	0	0	4.84211	1.5	6	6	4	7
2024	14-SEP-2020	1	27	-1.29829	2	0	3	0	1	1	1	10	0	6	80	3	0	6	7	6	6	5	6	7	6	6	6	7	6	4	4	3	2	1	1	1	1	2	2	3	0	0	4.89474	2	6.25	6	4.25	6.25
2037	14-SEP-2020	1	56	0.648022	7	1	1	1	1	1	1	2	1	6	15	2	0	7	7	7	7	4	4	4	6	6	6	4	7	7	5	6	2	2	2	2	4	6	6	6	1	1	5.73684	5.5	4	6	6.25	7
2038	14-SEP-2020	2	32	-0.962718	5	1	1	1	5	1	1	2	1	2	78	3	0	5	6	6	6	6	6	6	6	6	5	6	5	5	4	4	4	2	2	2	5	4	4	6	0	0	5.31579	4.75	6	5.66667	4.5	5.75
2071	14-SEP-2020	1	24	-1.49963	2	0	3	0	1	1	1	7	0	2	66	3	0	3	7	6	5	6	6	6	6	6	6	6	4	5	6	5	4	5	3	2	2	2	4	4	1	0	5	3	6	6	5	5.25
2090	14-SEP-2020	2	23	-1.56675	4	1	1	1	1	1	1	2	1	2	65	3	0	7	7	7	7	7	7	7	7	7	7	6	7	7	5	3	1	1	1	1	3	3	3	5	0	0	5.89474	3.5	6.75	7	5.5	7
