# Supplementary material for: Sense of country: General and specific factors covary with social identification and predict emigration plans
Source: Front Psychol. 2022 Nov 3;13:992028. doi: 10.3389/fpsyg.2022.992028 (PMC9669600; doi:10.3389/fpsyg.2022.992028)
Supplement: Supplementary file 2 [file Data_Sheet_2.XLSX]

## Sheet: Data_Study_2
Response_ID	Country_Code	gender	age	student	employed	education	graduated	ethnic_group	language_code	Latvian_speakers	STCpast	STCpresent	STCnear	STCdist	RBcomm	RBaccept	RBinvolv	RBhome	EMIinfo	EMIcountry	EMIplan	EMIsteps	SROedu	SROwork	OROfam	OROchild	OROfriends	SROprop	SROpers	INFLyou	INFLfam	INFLfriends	INFLpeople	work_stud_abroad	IWAH_items	close_eth	close_lat	close_all	we_eth	we_lat	we_all	common_eth	common_lat	common_all	family_eth	family_lat	family_all	identify_eth	identify_lat
29631021	LV	1	48	0	1	1	1	1	1	1	7	7	7	7	4	6	2	7	1	1	1	1	5	7	7	7	5	4	6	3	3	3	7	1		3	3	4	3	4	5	4	3	5	2	2	3	3	3
29633994	LV	2	22	1	0	4	0	1	1	1	6	7	6	4	3	6	2	5	2	1	1	1	7	5	6	6	7	6	5	1	1	1	7	2		3	3	3	2	3	2	2	3	3	3	3	3	4	4
29634433	LV	1	23	1	1	3	0	1	1	1	7	7	6	6	4	7	5	6	1	1	1	1	6	5	7	6	6	3	6	5	7	7	7	2		4	4	3	4	3	2	4	3	2	4	5	2	3	5
29634435	LV	1	32	1	1	2	1	1	1	1	7	7	7	5	1	6	2	5	1	1	1	1	7	5	7	7	5	7	7	6	6	6	7	2		4	2	5	1	4	4	4	4	4	1	1	1	3	3
29634437	LV	1	23	1	0	4	0	1	1	1	7	7	6	5	5	6	4	4	5	2	2	2	5	5	6	6	6	6	7	2	5	4	7	1		5	5	3	5	4	1	5	4	2	2	2	2	3	3
29634584	LV	1	26	1	0	4	0	4	2	0	4	6	6	5	3	4	4	4	4	3	1	1	4	3	6	6	6	4	4	5	5	6	4	1		3	3	3	3	3	3	3	3	3	3	3	3	3	3
29634589	LV	2	44	1	1	2	1	1	1	1	5	7	7	7	2	4	3	4	1	1	1	1	7	7	6	6	3	4	5	4	4	5	7	1		3	3	1	2	2	1	4	4	3	1	1	1	3	3
29635941	LV	1	29	1	1	4	0	4	1	1	6	6	6	6	5	6	3	7	1	1	1	1	6	6	7	7	7	7	6	2	2	2	2	2		3	3	3	4	4	5	3	3	3	1	1	1	3	3
29635942	LV	1	32	1	1	2	1	1	1	1	6	6	6	6	4	5	4	4	3	3	1	1	5	5	7	7	7	5	5	3	3	3	4	2		4	4	3	2	2	2	3	3	3	1	1	1	1	2
29635943	LV	1	26	1	0	2	1	1	1	1	3	3	3	3	2	5	1	1	1	6	2	2	6	5	7	7	6	5	6	2	2	2	3	1		2	2	4	2	2	4	4	4	4	2	2	2	3	3
29635944	LV	1	40	0	1	2	1	1	1	1	4	6	7	5	4	6	5	7	1	1	1	1	7	7	4	7	7	5	6	6	6	7	4	1		4	3	4	4	4	4	4	4	4	4	3	4	4	3
29635945	LV	1	47	1	1	1	1	1	1	1	7	6	5	6	4	5	3	2	1	1	1	1	5	5	7	7	7	5	6	6	6	6	7	2		4	4	5	4	3	4	5	4	4	3	3	3	4	4
29635946	LV	1	41	1	1	1	1	1	2	0	7	4	4	4	4	1	1	1	7	7	1	4	6	3	5	5	5	1	1	1	1	1	1	1		1	3	1	1	1	1	1	3	1	1	1	1	1	3
29635947	LV	1	29	1	1	3	0	3	2	0	7	7	7	7	5	5	4	5	1	1	1	1	6	5	4	4	5	4	6	4	4	4	4	2		3	3	2	3	4	3	4	4	3	2	2	1	4	3
29635948	LV	1	46	0	1	1	1	1	1	1	7	7	7	7	2	7	2	6	1	1	1	1	5	7	7	7	7	7	7	1	1	1	4	1		5	4	3	3	2	1	4	4	3	3	3	3	4	4
29635949	LV	1	21	1	0	4	0	1	1	1	5	2	1	2	1	2	2	2	7	7	6	7	4	4	6	7	3	2	3	5	5	5	6	2		3	1	3	1	1	1	3	3	3	1	1	1	2	2
29635950	LV	1	43	1	1	1	1	1	1	1	6	6	6	4	4	6	6	5	3	1	1	1	3	5	7	6	6	6	4	6	6	6	6	2		4	4	3	4	4	3	4	3	3	2	2	2	4	3
29635951	LV	1	40	1	1	1	1	1	1	1	7	7	6	5	5	6	5	3	1	2	1	1	6	5	6	6	7	5	6	5	5	5	7	2		4	4	3	4	4	3	4	4	4	3	3	3	4	4
29635952	LV	2	45	1	1	2	1	1	1	1	7	7	7	6	5	5	4	5	1	1	1	1	7	6	7	7	6	5	7	4	4	4	6	2		4	3	2	4	2	1	3	3	2	2	2	2	4	3
29635953	LV	1	34	1	1	2	1	1	1	1	2	5	5	3	3	3	2	2	1	1	1	1	6	2	7	6	6	2	3	4	4	4	6	1		2	3	5	2	4	4	2	2	4	1	1	1	3	3
29635956	LV	2	39	1	1	4	0	1	1	1	5	7	6	6	5	6	5	6	2	1	1	1	6	6	5	4	6	5	6	5	5	5	6	1		4	3	3	5	5	1	4	3	2	3	2	1	4	3
29635957	LV	1	41	1	1	2	1	2	2	0	6	7	7	6	5	3	5	5	3	3	2	2	5	5	3	4	5	5	6	3	3	3	4	2		4	4	4	4	4	4	3	3	3	3	3	3	4	4
29635959	LV	1	30	1	1	2	1	1	1	1	3	7	7	7	4	7	7	7	1	1	1	1	5	7	7	7	7	7	7	5	5	5	7	1		5	4	3	2	5	2	5	4	3	1	1	1	4	4
29635965	LV	1	37	1	1	1	1	1	1	1	7	7	6	5	5	6	5	4	3	2	3	2	5	5	4	4	6	4	5	4	5	5	6	1		4	5	3	3	4	2	4	4	3	3	3	2	4	5
29635967	LV	1	20	1	0	3	0	1	1	1	4	4	3	1	3	3	4	3	2	5	1	1	2	3	2	2	4	2	2	3	3	5	7	2		4	3	3	4	4	4	3	3	3	3	3	2	3	3
29635969	LV	1	27	1	1	1	1	1	1	1	7	7	7	7	4	7	5	5	2	1	1	1	7	7	7	7	7	7	7	6	6	6	6	2		5	3	3	5	3	2	5	4	3	5	5	5	5	4
29635982	LV	1	34	1	0	1	1	1	1	1	7	7	6	5	7	7	5	7	4	1	1	1	7	7	7	7	7	7	7	5	5	5	6	2		5	5	5	2	4	4	4	4	5	2	2	2	3	3
29635983	LV	1	21	1	1	3	0	1	2	0	6	7	7	4	4	7	3	1	1	1	1	1	7	5	7	7	7	4	4	3	3	3	7	2		5	4	1	4	2	1	5	2	1	1	1	1	1	1
29635984	LV	1	44	0	1	1	1	2	2	0	4	4	4	4	3	3	3	6	3	3	1	1	3	2	4	5	6	3	2	3	3	3	3	1		2	4	4	3	3	3	3	3	3	3	3	3	3	3
29635985	LV	2	35	1	1	2	1	2	2	0	4	5	5	3	3	2	2	4	5	2	2	6	5	5	5	2	4	4	4	3	3	3	4	2		4	2	3	5	3	2	4	3	3	2	2	2	3	3
29635987	LV	1	32	1	1	2	1	1	1	1	3	7	6	2	5	6	3	2	5	5	4	4	3	2	7	4	6	3	6	4	4	4	6	1		4	4	3	3	3	3	4	4	3	2	2	1	2	2
29635988	LV	1	43	1	1	1	1	3	3	0	7	7	7	5	1	4	5	6	1	3	1	1	2	2	7	6	5	6	6	2	2	4	3	1		3	3	3	3	3	1	3	3	2	3	2	1	3	3
29635989	LV	1	32	1	1	2	1	1	1	1	3	6	6	6	5	7	7	5	1	1	1	1	7	7	7	7	7	7	7	4	4	5	6	1		5	4	1	4	3	2	5	4	3	2	2	1	3	4
29635990	LV	1	39	1	1	2	1	1	1	1	7	7	7	5	1	6	5	6	1	1	1	1	7	7	2	3	6	3	6	2	3	4	3	2		3	4	3	2	4	1	3	4	2	1	1	1	3	3
29635991	LV	1	29	1	1	2	1	1	1	1	5	7	7	6	6	7	5	5	1	1	1	1	7	7	7	6	7	5	6	2	3	4	6	2		4	4	3	4	4	3	4	4	3	2	1	1	2	3
29635992	LV	1	30	1	1	3	0	4	1	1	5	7	7	7	4	6	6	5	2	1	1	1	5	5	7	6	7	5	7	5	5	5	7	1		3	4	5	4	5	4	3	2	4	4	4	3	4	5
29635993	LV	1	28	1	0	2	1	1	1	1	6	6	5	4	3	5	3	4	4	2	1	2	6	4	6	6	6	5	6	6	6	6	6	1		3	3	3	2	2	2	4	4	4	1	1	1	3	3
29635994	LV	1	28	1	1	1	1	1	1	1	5	5	4	3	2	4	3	5	4	5	5	4	5	3	4	4	4	3	4	4	4	4	6	1		4	3	3	4	3	4	4	3	4	3	3	2	4	3
29635995	LV	1	38	1	1	2	1	1	1	1	2	7	7	7	6	6	5	6	2	2	1	1	6	5	7	6	6	6	5	6	6	5	6	1		4	5	4	2	5	4	3	4	4	3	4	3	3	4
29635996	LV	#NULL!	30	1	1	1	1	1	1	1	1	5	3	3	1	3	1	1	1	1	1	1	1	1	2	2	1	1	2	2	2	2	2	1		1	1	4	1	1	3	1	1	4	1	1	1	2	2
29635997	LV	2	26	1	1	3	0	1	1	1	7	7	7	7	5	5	5	3	1	1	1	1	6	6	7	7	7	5	6	5	6	6	7	2		4	4	2	3	4	2	4	4	4	3	3	2	4	4
29635998	LV	1	37	1	1	1	1	1	1	1	6	6	6	6	5	5	4	4	1	1	1	1	6	7	6	6	5	6	6	2	3	3	5	2		4	3	2	4	3	2	4	3	2	1	1	1	3	2
29635999	LV	1	33	1	1	2	1	1	1	1	7	7	7	7	5	7	6	6	1	1	1	1	5	6	6	7	6	5	6	3	3	6	7	1		4	4	3	2	2	2	4	4	3	2	2	2	4	4
29636000	LV	1	44	1	1	2	1	1	1	1	7	7	7	6	4	6	5	7	1	1	1	1	5	4	7	6	7	5	5	6	6	6	6	1		5	4	3	4	4	3	5	5	4	2	2	2	4	4
29636005	LV	1	27	1	1	4	0	1	1	1	3	6	4	2	4	6	3	4	6	4	4	2	7	7	7	6	6	6	6	2	2	3	4	1		4	4	4	2	3	4	3	4	4	4	4	4	3	3
29636014	LV	2	32	1	1	4	0	1	1	1	7	5	6	5	5	5	4	5	1	1	1	1	6	4	3	3	4	2	2	2	3	3	6	2		4	4	4	3	4	4	4	5	3	3	2	1	4	4
29636017	LV	1	29	1	0	2	1	1	1	1	3	5	6	5	4	3	3	5	1	1	1	1	3	3	7	6	4	5	3	2	2	2	5	1		2	4	4	2	4	5	3	4	5	2	3	2	3	4
29636071	LV	2	52	0	1	1	1	3	3	0	6	6	7	4	1	6	5	6	2	1	1	1	2	5	7	6	4	6	6	5	2	6	7	1		2	3	2	2	1	2	3	4	2	1	1	1	3	4
29636999	LV	1	20	1	0	4	0	1	1	1	6	6	6	2	1	2	5	2	6	3	1	1	4	3	7	7	7	2	2	3	4	4	7	2		2	1	3	1	1	1	3	2	4	1	1	2	1	1
29637000	LV	2	20	1	0	4	0	1	1	1	7	7	7	7	2	6	5	1	1	1	1	1	5	6	7	7	7	5	5	2	2	4	6	2		5	3	4	5	4	3	5	4	2	2	1	1	5	3
29637001	LV	1	20	1	0	4	0	1	1	1	5	5	4	3	2	1	2	2	5	4	4	3	5	4	1	1	4	3	3	3	3	3	4	2		3	2	2	3	3	3	4	4	3	1	1	1	3	3
29637005	LV	1	20	1	0	4	0	1	1	1	7	7	7	5	4	4	3	4	2	2	2	2	3	3	2	2	2	2	2	4	4	4	6	2		3	3	2	4	4	2	4	2	2	3	2	2	3	2
29637006	LV	1	26	1	0	2	1	1	1	1	6	6	6	5	3	5	4	4	3	3	3	2	5	5	5	5	5	5	5	4	5	5	6	2		3	3	4	3	3	4	3	3	4	2	2	3	3	3
29637007	LV	1	21	1	1	4	0	1	1	1	5	6	3	4	3	6	4	2	4	1	1	1	5	4	5	4	5	3	3	3	3	3	6	1		4	3	3	3	2	3	3	3	3	2	1	1	4	3
29637009	LV	1	23	1	0	3	0	1	1	1	4	5	4	2	3	3	2	1	7	5	4	3	4	2	2	2	5	1	3	1	1	1	4	1		4	3	3	2	2	2	3	3	2	2	3	1	2	2
29637014	LV	1	31	1	1	4	0	1	1	1	6	7	7	6	5	6	5	5	3	1	1	1	6	6	6	5	6	6	6	6	6	6	6	2		4	3	3	4	4	2	4	4	2	1	1	1	4	4
29637017	LV	1	19	1	1	4	0	1	1	1	5	5	5	6	4	6	4	6	4	4	2	1	5	5	7	6	7	5	5	4	4	5	7	2		3	4	4	2	4	4	3	3	3	3	2	4	3	2
29637037	LV	1	29	1	1	1	1	1	1	1	7	7	7	4	7	7	4	4	2	3	2	1	7	7	7	7	7	7	7	1	2	2	6	1		5	5	5	4	5	4	3	5	3	2	2	2	3	5
29637054	LV	1	22	1	0	4	0	1	1	1	5	7	1	1	1	7	1	1	7	7	7	7	7	7	7	2	7	2	3	2	2	2	3	1		5	5	3	5	5	3	5	5	3	1	1	1	5	5
29637059	LV	1	20	1	1	4	0	1	1	1	7	7	7	5	2	1	1	3	1	1	1	1	5	3	7	7	7	3	5	2	2	7	7	2		4	4	2	4	4	4	4	2	2	4	1	1	3	3
29637061	LV	1	20	1	0	4	0	1	1	1	2	2	2	2	3	3	2	1	2	1	1	1	4	2	3	4	6	3	3	1	5	5	7	2		3	2	3	1	2	4	4	3	4	1	1	1	1	3
29637063	LV	1	48	1	1	1	1	1	1	1	7	7	7	7	1	5	3	4	2	1	1	1	4	3	7	7	7	3	4	1	2	4	3	2		4	3	1	1	1	1	3	2	1	2	1	1	4	3
29637064	LV	1	28	1	1	1	1	1	1	1	7	6	6	5	5	5	4	5	2	1	1	1	6	6	6	6	6	4	5	4	5	5	5	2		4	4	4	4	4	2	4	4	2	1	1	1	3	3
29637067	LV	1	21	1	0	4	0	1	1	1	6	7	6	5	5	5	4	4	2	2	2	2	5	4	6	5	6	4	5	4	5	5	7	2		4	4	3	4	4	4	5	5	3	4	3	3	4	4
29637068	LV	2	21	1	0	4	0	1	1	1	5	6	5	3	4	7	4	3	2	5	1	1	6	6	6	7	7	6	6	4	4	4	6	2		3	3	4	1	1	2	5	3	4	1	1	1	2	2
29637069	LV	1	32	1	1	2	1	1	1	1	7	7	7	6	4	6	5	5	1	1	1	1	6	5	7	7	6	6	6	4	4	4	6	2		4	4	3	4	3	3	4	3	3	3	2	1	4	3
29637070	LV	1	22	1	1	4	0	4	1	1	4	6	6	1	3	5	2	2	7	6	5	7	5	3	6	2	3	1	3	1	1	1	5	1		4	3	5	1	2	5	3	3	4	1	1	3	3	3
29637071	LV	1	20	1	1	4	0	1	1	1	5	7	7	5	3	7	5	5	1	1	1	2	5	5	6	6	7	1	4	7	7	7	7	2		4	2	4	2	2	5	2	2	3	2	1	2	4	3
29637072	LV	1	20	1	1	4	0	1	1	1	6	6	6	4	3	6	3	1	3	1	1	1	6	6	7	5	7	4	5	5	6	6	7	1		4	3	2	2	4	4	4	4	3	1	1	1	3	4
29637074	LV	1	22	1	0	4	0	4	1	1	7	7	6	5	3	4	5	3	2	1	1	1	5	4	3	3	4	5	4	6	5	5	7	2		3	3	3	4	4	1	3	3	2	1	1	2	3	3
29637101	LV	1	33	1	1	1	1	1	1	1	3	6	5	5	4	6	6	6	1	1	1	1	5	5	7	6	7	6	4	4	5	5	7	1		4	4	3	4	5	4	4	4	3	3	3	2	4	4
29637168	LV	2	21	1	0	4	0	1	1	1	5	4	4	3	2	2	3	2	1	1	1	1	5	5	2	2	5	3	5	3	4	4	6	2		4	2	3	2	2	3	4	2	3	2	2	2	4	3
29637271	LV	1	24	1	1	4	0	1	1	1	2	4	2	2	2	2	3	3	7	5	4	4	5	2	4	3	4	1	4	1	2	2	5	1		2	2	4	1	2	4	2	2	2	1	1	1	2	2
29637593	LV	1	30	1	1	4	0	1	1	1	4	7	6	6	3	5	2	5	1	1	1	1	6	6	6	7	5	3	4	5	5	5	7	2		4	2	3	2	2	3	3	2	2	2	2	1	4	2
29637595	LV	1	32	1	1	4	0	1	1	1	7	6	6	6	4	4	5	5	1	1	1	1	7	7	7	7	7	5	7	5	5	5	5	2		4	4	4	3	3	4	3	3	3	1	1	1	3	3
29637605	LV	2	34	1	1	2	1	1	1	1	7	7	6	5	2	7	4	1	1	1	1	1	6	6	7	7	6	7	6	4	4	5	6	1		3	4	2	4	5	3	4	4	3	3	3	3	4	4
29637619	LV	1	47	1	1	2	1	1	1	1	7	7	7	7	5	7	5	7	1	1	1	1	7	7	7	7	7	7	7	4	4	4	7	1		5	4	4	5	4	3	5	5	4	1	1	1	5	4
29637620	LV	1	23	1	1	4	0	1	1	1	4	5	5	4	3	5	2	1	5	2	2	2	5	4	6	4	3	2	4	1	1	1	3	1		3	2	3	2	4	4	3	2	3	1	1	1	3	3
29637682	LV	2	19	1	0	4	0	4	2	0	6	5	5	2	2	2	2	3	5	6	4	3	7	3	7	2	7	4	6	4	3	3	6	2		4	3	4	3	3	4	5	4	5	2	2	3	3	4
29637702	LV	1	21	1	1	4	0	4	1	1	3	3	3	3	4	7	6	1	5	4	7	7	6	5	6	6	7	3	7	3	6	1	4	2		3	3	2	1	2	1	4	5	4	4	4	4	4	3
29637706	LV	1	35	1	0	2	1	4	2	0	6	7	6	6	6	4	7	5	5	1	1	1	7	3	7	7	7	6	4	5	5	4	3	2		4	5	3	3	4	2	4	4	3	3	3	3	4	4
29637721	LV	1	45	1	1	1	1	4	1	1	6	7	6	6	5	5	6	5	2	2	2	2	6	6	6	6	6	6	6	5	5	5	7	1		4	3	2	4	4	2	4	3	2	3	3	2	4	3
29637736	LV	1	23	1	0	4	0	1	1	1	7	7	7	6	4	5	5	6	3	4	2	1	6	6	7	6	5	5	6	5	5	5	6	2		5	4	3	5	4	4	5	4	4	5	3	3	5	4
29637753	LV	1	22	1	1	4	0	4	2	0	7	7	5	3	4	3	5	3	4	3	2	3	1	3	5	3	5	3	3	1	1	1	3	2		5	3	2	5	5	2	5	5	3	1	1	1	5	4
29637759	LV	1	22	1	1	4	0	1	1	1	7	7	6	5	1	6	3	6	1	1	1	1	6	7	7	7	7	5	5	1	2	7	7	2		4	2	2	4	2	2	4	2	5	1	1	1	1	1
29637840	LV	1	23	1	1	4	0	1	1	1	6	5	3	6	2	5	3	2	2	2	2	2	2	4	6	4	6	3	4	5	5	5	7	2		4	4	3	3	3	3	3	3	3	2	2	2	2	2
29638685	LV	1	21	1	1	4	0	1	1	1	7	7	7	6	4	6	4	3	4	2	1	1	6	5	4	4	6	4	5	5	5	5	6	2		4	4	3	4	5	3	4	4	3	3	3	3	4	4
29638688	LV	1	34	1	1	1	1	1	1	1	5	7	7	7	5	6	6	6	1	1	1	1	6	5	7	7	7	7	7	7	7	7	7	1		4	4	1	4	4	1	4	4	3	2	2	1	3	3
29638689	LV	1	42	1	1	2	1	1	1	1	7	7	7	5	4	6	5	4	1	1	1	1	7	7	7	7	7	7	7	5	5	5	7	1		5	3	3	5	3	3	5	4	2	3	3	1	4	3
29638690	LV	1	22	1	0	4	0	1	1	1	7	7	6	5	4	7	6	6	1	1	1	1	5	4	4	4	7	5	5	5	5	5	7	1		5	4	3	5	5	5	4	4	3	4	4	2	4	3
29638691	LV	1	25	1	1	1	1	1	1	1	5	6	5	4	4	5	5	4	5	3	2	1	6	6	6	6	6	6	6	5	5	5	6	1		3	3	2	2	2	2	3	3	3	1	1	1	3	3
29638692	LV	1	19	1	0	4	0	1	1	1	7	7	7	6	4	7	5	6	1	1	1	1	6	5	7	6	7	4	5	1	1	2	7	1		5	5	4	5	5	4	4	3	2	4	5	3	5	5
29638693	LV	2	46	1	1	1	1	1	1	1	4	7	6	6	5	5	5	4	2	1	1	1	4	4	6	6	6	4	4	4	4	4	5	1		4	4	3	4	4	4	4	4	4	2	2	2	4	4
29638694	LV	1	31	1	1	2	1	1	1	1	6	6	6	6	5	7	3	7	1	1	1	1	6	6	7	6	7	4	6	4	6	6	6	2		5	5	5	2	4	5	5	5	4	3	3	2	4	4
29638695	LV	1	19	1	0	4	0	1	1	1	4	5	5	4	5	6	4	7	1	3	1	2	6	6	6	6	6	4	5	5	5	5	5	2		4	4	3	3	3	3	3	4	3	4	4	4	4	4
29638696	LV	1	32	1	1	1	1	1	2	0	7	7	6	7	7	7	6	6	2	1	1	1	7	7	7	7	7	7	7	5	6	5	7	1		5	5	5	3	5	4	4	5	4	2	3	3	3	4
29638697	LV	1	30	1	1	2	1	1	1	1	7	6	6	4	2	6	7	5	7	2	2	2	6	5	6	6	7	5	7	7	7	7	7	1		5	4	4	4	4	3	4	4	2	2	2	2	4	4
29638698	LV	1	20	1	1	4	0	1	1	1	5	5	4	3	2	4	4	3	3	5	3	3	4	4	7	2	4	2	3	1	4	4	5	1		3	3	3	2	1	1	3	2	2	1	1	1	2	1
29638699	LV	1	51	1	1	2	1	1	1	1	7	7	7	7	5	6	5	7	1	1	1	1	7	7	7	7	7	7	7	6	6	6	7	2		5	5	3	4	5	3	5	5	3	4	3	2	3	3
29638700	LV	1	18	1	0	4	0	1	1	1	6	6	6	6	6	6	6	6	1	1	1	1	5	5	6	6	7	5	6	5	5	5	6	2		5	4	4	3	4	3	4	4	4	2	2	2	4	3
29638702	LV	1	21	1	1	3	0	1	1	1	7	7	6	6	4	6	6	4	1	1	1	1	5	5	5	5	7	5	5	3	3	3	6	1		5	5	4	3	3	3	4	3	2	3	3	3	3	3
29638703	LV	1	25	1	0	4	0	1	1	1	7	7	6	5	1	7	7	5	1	1	1	1	4	4	7	7	7	6	6	7	7	7	7	1		4	4	4	1	3	1	5	5	5	1	1	1	3	3
29638704	LV	1	41	1	1	1	1	1	1	1	7	7	7	7	4	7	5	3	1	1	1	1	7	7	7	7	7	5	7	7	6	7	6	1		5	4	3	5	3	2	5	4	3	4	1	1	4	4
29638705	LV	1	28	1	1	2	1	1	1	1	7	7	5	4	1	7	7	7	7	7	7	7	7	7	7	7	7	7	7	7	4	4	4	2		5	5	5	5	5	5	5	5	5	5	5	5	3	3
29638706	LV	1	41	1	1	1	1	1	1	1	7	7	7	7	3	6	6	6	1	1	1	1	6	7	4	4	7	6	7	5	5	5	7	1		5	5	5	5	5	4	5	5	5	4	4	4	4	4
29638707	LV	1	29	1	1	4	0	1	1	1	7	7	7	5	4	3	4	2	7	7	7	7	6	4	5	3	6	4	5	4	4	4	6	2		5	5	5	4	4	4	4	4	5	3	3	2	5	5
29638708	LV	1	19	1	1	4	0	4	1	1	7	6	6	3	1	4	2	3	4	3	1	1	6	5	6	6	6	4	4	3	3	5	7	2		5	4	5	5	5	4	4	4	4	3	1	3	3	3
29638709	LV	1	38	1	1	4	0	1	1	1	6	6	6	5	5	6	6	4	1	1	1	1	6	6	5	6	6	6	6	6	6	5	7	1		5	4	3	1	3	3	4	3	3	4	3	2	3	3
29638710	LV	1	36	1	1	2	1	2	2	0	7	7	7	4	3	3	6	6	1	1	1	1	5	4	6	4	6	5	6	4	4	4	5	1		5	2	4	5	4	5	5	4	5	2	2	2	4	4
29638711	LV	1	33	1	1	1	1	1	1	1	5	6	6	6	6	6	4	5	1	1	1	1	3	3	2	2	4	2	6	7	7	7	7	2		4	4	5	5	5	5	5	5	5	5	5	5	5	5
29638712	LV	1	20	1	1	4	0	1	1	1	7	6	6	5	1	2	2	2	1	1	1	1	5	4	3	3	4	4	5	1	2	2	6	2		3	2	1	1	1	1	3	1	1	1	1	1	2	2
29638713	LV	1	22	1	1	4	0	4	2	0	1	7	7	5	2	2	2	2	2	2	2	2	5	2	4	4	4	2	2	3	3	3	3	1		2	1	1	1	1	1	3	3	1	1	1	1	1	1
29638714	LV	1	41	1	1	1	1	1	1	1	7	7	7	7	6	7	5	5	1	1	1	1	6	6	7	7	7	6	7	5	5	5	7	1		5	5	3	5	5	4	5	5	4	4	4	3	4	4
29638715	LV	1	24	1	1	2	1	4	1	1	6	7	6	6	1	2	4	4	3	1	1	1	5	5	5	4	4	3	2	1	2	2	3	2		4	3	3	2	4	4	2	2	3	1	1	1	2	2
29638716	LV	1	32	1	1	2	1	4	2	0	3	7	6	5	5	5	4	5	2	1	1	1	6	6	6	2	7	5	6	5	5	5	5	1		2	5	3	2	5	3	3	4	4	1	3	4	3	4
29638717	LV	1	18	1	0	4	0	1	1	1	5	4	4	2	4	3	3	2	3	3	3	3	5	5	4	4	3	2	3	3	4	4	5	2		4	3	3	4	3	3	3	2	2	2	1	1	3	2
29638718	LV	1	41	1	1	1	1	4	1	1	7	7	7	6	5	7	7	7	1	1	1	1	6	7	7	7	7	7	6	6	6	6	7	1		4	4	3	4	3	3	3	3	3	3	3	3	4	4
29638719	LV	1	19	1	0	4	0	1	1	1	7	7	7	6	3	4	3	3	1	1	1	1	6	5	7	7	7	5	5	4	5	6	7	2		4	3	2	4	4	2	4	4	2	1	1	1	3	2
29638720	LV	1	18	1	1	4	0	1	1	1	6	7	3	6	4	6	3	4	3	1	1	1	2	2	5	5	5	2	4	7	7	7	7	2		4	3	2	2	2	1	4	2	3	4	2	1	3	2
29638721	LV	1	21	1	0	4	0	1	1	1	7	7	6	6	4	7	5	6	1	1	1	1	5	5	6	6	7	4	6	5	5	5	6	2		4	4	3	5	5	4	4	4	3	4	3	2	4	4
29638722	LV	1	32	1	0	1	1	1	1	1	7	3	3	6	2	5	7	2	7	6	5	5	6	5	7	4	6	4	6	6	6	6	6	1		4	3	4	4	4	3	4	3	3	2	2	1	3	4
29638723	LV	1	19	1	1	4	0	2	2	0	7	7	7	1	3	1	1	3	1	5	4	4	3	2	1	3	5	1	1	1	1	1	1	2		2	2	1	1	1	1	3	2	1	1	1	1	2	1
29638724	LV	1	33	1	1	4	0	4	1	1	1	5	3	2	2	2	1	2	6	7	7	7	3	2	2	3	4	5	2	1	5	5	5	1		3	3	3	5	3	2	4	2	2	2	2	1	4	3
29638725	LV	1	35	1	1	2	1	1	1	1	7	7	7	7	4	6	5	5	1	1	1	1	6	5	7	7	7	4	6	5	6	6	7	2		5	4	3	5	3	3	4	4	3	1	2	2	3	4
29638726	LV	1	20	1	0	4	0	1	1	1	7	7	7	7	3	6	4	3	1	1	1	1	6	5	7	7	5	4	5	5	5	5	5	2		4	4	3	4	4	3	3	4	3	1	1	1	3	3
29638727	LV	1	26	1	0	2	1	1	1	1	6	7	7	6	4	6	5	5	1	2	1	2	6	5	7	7	6	6	6	6	6	6	7	1		4	4	3	4	4	4	4	3	4	2	2	2	3	3
29638728	LV	2	19	1	0	4	0	1	1	1	6	6	6	4	1	6	5	3	1	1	1	1	4	4	6	6	6	3	4	2	2	2	2	2		4	4	5	5	3	2	4	2	4	5	1	1	5	3
29638729	LV	1	38	1	1	2	1	1	1	1	7	7	7	5	4	5	4	4	1	1	1	1	5	5	7	5	7	5	5	5	5	5	6	1		4	4	3	4	4	3	4	4	3	3	3	3	4	3
29638730	LV	1	24	1	1	2	1	1	1	1	1	7	7	4	5	7	7	7	1	1	1	1	4	3	7	7	7	3	4	4	7	7	7	1		5	4	3	5	5	5	5	4	4	2	2	2	5	5
29638731	LV	1	19	1	0	4	0	1	1	1	6	6	5	2	2	4	2	5	5	5	2	2	4	3	6	5	6	3	3	2	2	2	2	2		4	2	3	2	2	5	3	2	4	1	2	1	2	2
29638732	LV	1	26	1	0	3	0	1	1	1	6	7	6	6	4	5	5	5	2	1	1	1	3	5	7	7	7	2	7	6	6	7	7	2		3	3	3	1	1	5	3	2	4	3	4	2	3	5
29638733	LV	1	22	1	1	3	0	1	1	1	6	6	3	1	5	4	3	4	6	7	7	7	7	4	4	4	6	3	4	2	5	4	6	2		4	4	3	1	2	2	4	4	2	1	1	1	3	3
29638734	LV	1	19	1	0	4	0	1	1	1	7	7	6	7	6	7	7	7	3	2	1	1	6	6	5	5	7	5	6	7	7	7	7	2		5	4	4	5	5	3	5	5	4	4	4	3	5	5
29638736	LV	1	18	1	0	4	0	1	1	1	7	7	7	4	5	7	7	7	1	1	3	3	7	6	7	7	7	5	4	4	4	4	6	2		5	5	5	1	4	4	4	4	4	2	3	2	2	3
29638737	LV	1	19	1	0	4	0	1	1	1	7	7	7	5	5	6	4	4	5	3	1	1	6	5	4	6	7	5	4	1	1	2	6	2		3	4	3	1	2	2	3	3	3	1	1	1	2	2
29638738	LV	1	26	1	1	2	1	1	1	1	7	5	2	4	2	4	5	3	7	7	7	7	6	5	7	6	5	5	4	5	4	5	7	2		4	1	4	4	1	3	4	2	3	1	1	2	4	2
29638739	LV	1	36	1	1	1	1	4	1	1	7	7	7	5	4	5	5	4	1	1	1	1	7	6	5	7	5	4	6	5	5	5	6	2		3	3	3	3	3	2	3	3	2	2	2	1	3	3
29638740	LV	1	25	1	1	2	1	2	2	0	6	5	4	2	1	2	3	1	7	5	3	3	4	5	7	3	7	4	6	1	1	1	3	1		4	2	2	2	2	1	4	3	3	1	1	1	2	2
29638741	LV	1	33	1	1	1	1	3	2	0	6	6	6	4	4	4	6	6	1	1	1	1	6	6	6	1	6	1	6	4	4	4	4	2		4	3	3	4	4	1	4	4	2	3	3	3	3	3
29638742	LV	1	26	1	0	3	0	2	2	0	7	7	6	4	3	6	4	5	4	5	4	3	7	4	7	7	7	5	4	1	1	6	6	2		3	3	2	3	2	1	3	3	2	1	1	1	3	3
29638743	LV	2	26	1	1	2	1	1	1	1	5	6	5	4	3	5	4	5	2	1	1	1	5	4	7	5	7	5	6	5	5	5	6	1		4	4	2	3	3	2	4	4	4	2	2	2	2	2
29638744	LV	1	21	1	1	4	0	4	2	0	1	7	7	3	2	3	3	6	4	4	1	1	6	2	5	2	3	2	4	2	3	3	2	1		3	3	3	4	4	2	4	4	4	1	2	3	3	3
29638745	LV	1	44	1	0	2	1	4	1	1	7	6	5	5	4	5	4	6	3	2	1	1	6	7	6	7	6	3	6	4	4	5	5	2		2	3	3	2	3	3	3	3	3	3	2	3	3	3
29638746	LV	1	20	1	0	4	0	1	1	1	7	7	7	6	4	5	6	6	2	1	1	1	7	6	6	6	5	5	6	6	6	6	7	2		5	4	4	5	5	5	4	3	4	4	3	4	5	5
29638747	LV	1	24	1	1	4	0	1	1	1	6	5	4	3	3	3	2	4	2	3	1	1	7	5	3	1	7	2	3	2	2	2	6	2		1	1	3	1	2	3	3	3	4	1	1	1	2	4
29638748	LV	1	31	1	1	2	1	4	1	1	6	7	7	5	1	7	4	6	3	1	1	1	5	3	1	1	3	4	3	3	3	3	3	2		1	4	2	1	5	3	2	5	3	1	4	4	1	3
29638749	LV	1	19	1	0	4	0	1	1	1	7	7	7	5	2	7	5	1	1	2	1	1	7	7	7	7	7	5	5	1	1	1	5	2		4	3	2	5	2	3	4	4	5	4	1	1	5	3
29638750	LV	2	26	1	1	4	0	1	2	0	6	5	4	1	5	6	3	5	5	4	2	4	3	3	4	2	6	2	2	1	1	2	3	2		4	4	4	4	4	4	4	4	4	3	3	3	4	4
29638751	LV	1	18	1	1	4	0	1	1	1	5	4	5	6	4	5	3	6	2	1	1	1	4	4	6	4	7	3	7	3	4	5	7	2		4	4	2	4	4	4	4	4	2	2	2	2	4	4
29638753	LV	1	18	1	0	4	0	4	2	0	4	4	4	3	2	4	1	2	4	3	3	3	6	5	5	4	7	5	3	2	3	3	5	2		3	2	4	2	3	3	4	3	2	1	1	1	3	2
29638754	LV	1	39	1	1	1	1	4	1	1	6	6	6	4	3	6	3	3	1	1	1	1	4	6	6	6	6	5	5	4	5	5	6	1		3	3	3	3	4	3	4	4	4	1	1	1	4	4
29638755	LV	1	19	1	1	4	0	1	1	1	6	5	4	4	4	5	5	5	3	2	2	2	6	4	7	5	7	4	4	4	5	4	7	2		4	3	4	4	4	3	4	3	4	3	3	2	3	3
29638756	LV	1	19	1	0	4	0	1	1	1	7	7	6	5	4	7	3	4	1	1	1	1	7	7	7	7	7	7	6	2	2	2	7	2		4	4	3	3	4	3	4	4	3	1	1	1	4	4
29638757	LV	1	19	1	0	4	0	1	1	1	7	6	5	4	5	6	5	5	2	2	1	1	6	5	6	6	5	5	5	5	5	5	6	2		4	4	4	4	4	4	4	4	4	3	3	3	3	3
29638758	LV	1	22	1	0	4	0	4	1	1	2	5	5	4	5	5	4	4	3	5	5	3	5	3	3	3	5	2	6	4	3	5	6	1		3	3	4	2	3	5	4	3	3	2	2	3	4	4
29638759	LV	2	23	1	0	4	0	2	2	0	7	7	6	6	5	5	4	4	3	3	3	3	7	5	7	7	5	6	6	4	5	5	5	2		4	3	4	3	3	3	3	4	3	3	3	2	3	3
29638760	LV	1	19	1	1	4	0	1	1	1	7	6	6	6	4	6	5	5	3	6	2	2	5	5	7	7	7	6	6	5	5	5	7	1		4	4	4	4	4	4	3	3	4	3	3	3	4	4
29638761	LV	1	25	1	1	2	1	1	1	1	7	6	7	5	2	7	3	5	1	1	1	1	6	6	7	5	7	3	5	6	6	6	7	2		4	2	4	3	3	2	4	3	3	1	1	1	4	1
29638763	LV	1	38	1	0	1	1	1	1	1	7	7	5	6	4	4	5	4	1	2	1	1	5	5	7	6	5	5	6	5	5	5	5	1		4	3	4	1	1	2	3	3	4	2	2	2	3	3
29638765	LV	1	50	1	1	1	1	1	1	1	6	6	3	4	2	5	5	6	4	2	2	3	6	5	4	5	5	2	4	3	3	3	2	1		4	4	2	4	4	2	3	3	1	3	3	2	3	3
29638766	LV	1	35	1	1	2	1	1	1	1	4	4	4	4	4	6	3	7	3	1	1	1	5	5	5	4	4	2	5	5	4	4	4	2		4	4	3	1	1	1	4	4	3	1	1	1	1	1
29638767	LV	1	20	1	0	3	0	1	1	1	7	7	7	5	1	6	3	3	1	1	1	1	7	6	4	4	4	3	5	1	1	2	7	2		5	4	2	4	3	2	3	4	2	1	1	1	3	2
29638768	LV	1	20	1	0	4	0	1	1	1	6	7	4	6	4	6	4	3	3	1	1	1	5	6	7	7	7	6	5	4	4	4	6	2		4	4	3	3	3	4	4	4	4	2	2	1	4	4
29638769	LV	#NULL!	40	1	1	1	1	1	1	1	1	7	4	2	1	5	1	7	7	5	6	7	5	2	3	1	1	1	1	2	1	1	5	2		2	2	1	1	2	1	1	2	1	1	1	1	2	2
29638770	LV	1	36	1	1	1	1	1	2	0	7	7	7	6	4	6	4	6	2	1	1	1	6	5	7	7	6	5	6	4	4	4	5	2		3	4	4	3	3	3	3	4	3	1	2	1	3	3
29638771	LV	1	24	1	0	3	0	1	1	1	3	7	6	4	2	5	2	1	4	3	1	1	5	4	5	4	5	3	3	1	2	1	4	2		2	2	4	1	1	3	1	2	3	1	1	1	1	2
29638772	LV	1	30	1	1	2	1	3	1	1	6	7	6	5	5	7	4	1	1	1	1	1	7	6	7	7	7	5	6	1	1	2	6	1		3	4	5	4	3	4	3	3	4	1	1	1	3	3
29638773	LV	1	27	1	1	2	1	1	1	1	2	7	7	3	3	5	2	4	1	1	1	1	5	5	7	7	7	6	5	3	4	4	4	1		3	3	1	3	2	1	3	3	2	1	1	1	4	3
29638774	LV	1	19	1	0	4	0	1	1	1	6	6	6	3	3	2	4	1	5	5	2	2	5	5	1	1	6	2	4	4	4	4	6	2		3	2	4	3	3	4	3	3	3	1	1	1	2	2
29638775	LV	1	19	1	0	4	0	1	1	1	5	5	4	5	4	5	4	5	5	2	1	2	4	3	5	5	4	3	4	4	3	5	4	2		4	3	2	3	3	4	4	3	2	1	1	1	2	2
29638776	LV	2	31	0	0	4	0	1	1	1	7	5	6	5	5	6	3	6	5	4	1	1	6	5	7	7	7	4	5	3	3	3	5	1		3	4	4	3	4	4	4	4	3	1	4	4	2	4
29638777	LV	2	24	1	1	2	1	1	1	1	7	7	6	4	5	2	6	5	3	4	1	1	6	6	1	1	7	2	6	4	5	5	7	2		4	4	2	4	4	3	5	5	5	3	2	2	5	4
29638778	LV	1	35	1	1	2	1	4	2	0	7	7	5	5	4	6	6	6	1	1	1	1	6	5	6	3	6	5	6	4	4	4	4	2		4	4	2	2	3	2	4	4	2	2	2	2	3	4
29638779	LV	1	44	1	1	2	1	1	1	1	7	7	6	7	5	6	6	6	1	1	1	1	7	6	7	7	7	7	7	7	7	7	7	2		4	4	4	4	3	3	4	4	3	3	3	3	3	3
29638780	LV	1	22	1	1	4	0	1	1	1	4	4	4	3	1	4	3	2	5	3	3	3	5	5	5	5	5	3	3	2	2	2	5	2		2	2	2	1	2	3	2	2	2	1	1	1	2	2
29638781	LV	1	20	1	0	4	0	4	1	1	7	7	6	3	2	3	3	6	2	5	1	1	6	4	2	4	5	2	3	1	1	1	4	2		3	2	1	1	3	4	2	2	4	2	2	3	3	3
29638783	LV	2	25	1	1	3	0	3	1	1	7	5	4	2	3	2	2	2	7	6	6	6	6	1	1	4	3	2	3	1	1	1	3	1		1	2	4	1	1	5	1	1	5	1	1	4	1	1
29638809	LV	1	39	1	0	2	1	1	1	1	6	6	6	5	4	6	6	6	5	2	2	1	6	4	6	5	7	1	5	3	4	4	6	1		4	4	2	3	3	3	4	3	4	1	1	1	4	3
29638871	LV	1	20	1	0	4	0	1	1	1	7	6	6	4	5	4	3	4	4	3	2	2	3	6	7	5	7	4	5	1	2	3	6	2		4	4	3	4	4	4	5	5	5	4	4	4	4	4
29644576	LV	2	21	1	0	3	0	4	2	0	2	6	4	2	1	1	1	5	6	6	6	1	6	1	1	1	1	1	3	1	1	1	7	2		4	1	5	1	1	5	5	1	5	1	1	1	3	1
29644600	LV	#NULL!	21	1	0	4	0	1	1	1	6	6	6	4	4	6	4	1	1	1	1	1	6	5	5	6	5	4	4	4	6	6	7	2		5	3	3	2	3	4	2	2	3	2	3	2	4	4
29644617	LV	#NULL!	29	1	1	1	1	4	1	1	7	4	3	2	3	6	6	6	5	4	2	1	5	4	4	5	6	4	6	5	2	4	5	1		3	3	5	3	4	5	3	4	5	2	3	3	2	3
29644659	LV	1	20	1	0	4	0	2	1	1	3	3	3	3	1	4	1	1	5	4	1	2	3	2	3	1	3	3	4	1	1	1	5	2		4	4	5	1	1	1	3	3	3	1	1	1	3	3
29644669	LV	1	23	1	0	4	0	1	1	1	5	5	5	5	3	4	3	1	5	3	4	3	4	4	4	4	5	3	4	4	5	3	6	1		5	3	3	4	2	3	4	3	3	2	2	2	2	2
29644674	LV	2	19	1	0	4	0	1	1	1	2	4	5	6	2	5	4	7	1	2	1	1	7	3	7	7	7	3	2	1	2	3	7	2		1	5	2	5	1	1	1	1	1	5	1	1	5	5
29644677	LV	1	40	1	1	1	1	2	2	0	4	5	6	5	5	5	4	6	1	1	1	1	5	5	5	4	5	3	5	4	4	5	4	2		5	5	4	5	3	3	5	4	3	3	3	3	4	4
29644706	LV	1	21	1	0	3	0	4	1	1	1	1	1	1	1	1	1	1	6	5	5	6	6	3	1	1	5	1	3	4	4	4	7	2		4	1	4	4	1	1	5	3	4	1	1	1	4	1
29644760	LV	#NULL!	24	1	1	2	1	3	2	0	2	3	2	1	1	1	1	2	5	4	4	5	6	3	7	2	5	3	2	3	3	3	5	1		1	3	5	4	2	2	3	3	2	1	1	1	2	3
29644878	LV	1	30	1	1	2	1	4	2	0	7	7	7	4	2	4	4	3	1	1	1	1	7	2	7	6	2	2	3	1	3	2	5	2		3	3	3	1	1	2	3	3	3	1	1	1	2	3
29644881	LV	1	24	1	1	2	1	1	1	1	5	5	5	5	4	7	4	7	1	1	1	1	7	7	7	4	7	4	5	5	5	5	7	1		5	5	4	5	5	5	5	5	5	3	4	4	5	5
29644885	LV	2	18	1	0	3	0	1	1	1	7	7	7	5	5	7	4	1	5	5	4	2	7	7	7	7	7	3	4	3	5	5	7	2		4	4	2	2	4	3	5	4	4	5	5	1	4	3
29644890	LV	1	48	1	1	1	1	1	1	1	2	7	7	6	3	6	5	5	2	1	1	1	6	4	7	7	7	4	6	4	4	4	6	1		5	5	4	5	5	3	5	5	3	4	4	3	5	5
29644891	LV	1	19	1	0	4	0	1	1	1	7	7	7	7	4	5	3	5	1	1	1	1	6	5	6	6	7	4	6	6	6	6	7	2		4	4	2	5	5	4	3	3	3	2	2	2	3	3
29644900	LV	2	38	0	1	2	1	4	2	0	7	7	7	7	5	5	7	5	1	1	1	1	6	6	7	7	7	4	6	6	6	6	6	2		3	5	4	5	5	5	4	5	4	4	4	4	4	4
29644901	LV	1	19	1	0	4	0	4	2	0	6	6	6	5	5	5	5	4	2	3	2	2	6	5	6	6	7	5	5	4	5	4	6	2		3	3	3	3	2	2	4	3	3	2	2	2	4	3
29644902	LV	2	21	1	0	4	0	4	2	0	5	7	6	6	4	6	6	5	2	2	2	2	6	4	6	5	7	4	5	5	5	5	6	2		4	4	4	3	2	2	3	4	4	3	3	3	3	3
29644910	LV	1	21	1	1	3	0	1	2	0	7	7	5	4	4	7	4	4	4	4	4	4	7	7	7	7	7	7	7	7	7	7	7	2		3	3	3	3	3	5	3	3	3	3	3	3	3	3
29644912	LV	1	26	1	1	2	1	1	1	1	7	7	7	7	4	5	5	4	1	1	1	1	7	6	7	7	7	5	6	6	6	6	5	2		4	4	3	3	3	2	3	4	2	2	2	2	3	3
29644913	LV	2	47	1	1	1	1	2	2	0	7	4	4	1	1	1	1	3	7	7	4	4	1	1	7	4	7	3	1	1	1	1	1	2		4	4	4	1	1	1	4	4	4	1	1	1	4	4
29644916	LV	1	18	1	0	2	1	4	1	1	7	7	7	1	7	7	7	7	7	7	7	7	7	2	7	7	7	2	7	4	4	4	4	2		5	5	5	5	5	5	5	5	5	5	5	5	5	5
29644917	LV	1	43	1	1	4	0	1	1	1	7	7	7	6	6	7	6	7	2	1	1	1	6	7	7	7	7	7	7	6	6	6	6	1		5	5	4	5	5	5	5	5	4	5	5	5	5	5
29644930	LV	2	43	1	1	3	0	2	2	0	7	7	7	6	5	5	3	3	1	1	1	1	6	4	2	2	4	5	4	2	2	6	7	2		3	4	5	1	1	2	1	5	5	1	1	2	2	3
29644933	LV	1	20	1	0	4	0	1	1	1	7	7	6	3	5	4	6	6	6	4	5	6	6	4	5	3	5	3	5	4	4	5	5	2		4	4	2	5	5	3	4	3	3	3	3	2	4	4
29644937	LV	1	37	1	1	2	1	1	1	1	7	7	7	7	7	7	6	7	1	1	1	1	7	7	7	7	7	7	7	6	6	6	7	2		4	4	3	1	5	2	3	5	3	3	2	1	3	3
29644990	LV	2	34	1	1	1	1	1	1	1	7	7	7	7	6	7	6	7	1	1	1	1	6	6	5	5	6	5	6	6	6	6	7	1		4	4	3	5	5	5	5	5	4	4	3	3	4	4
29645042	LV	1	21	1	0	4	0	2	2	0	7	7	7	6	3	1	5	4	2	1	1	1	2	4	7	6	7	5	4	1	6	5	6	2		5	4	2	5	5	3	5	4	2	4	2	1	4	3
29645057	LV	1	19	1	0	3	0	4	1	1	5	7	3	4	5	4	4	7	7	5	4	1	7	6	5	7	7	5	6	4	6	6	4	2		5	3	3	5	5	5	5	3	3	1	1	1	5	5
29645073	LV	2	19	1	0	4	0	1	1	1	5	5	6	7	5	5	5	6	4	5	3	2	6	4	4	6	5	4	5	3	6	3	6	2		4	4	4	4	4	4	5	4	3	3	3	3	4	4
29645471	LV	1	39	1	0	2	1	1	1	1	7	7	6	5	4	4	4	5	1	1	1	1	7	3	7	7	7	7	7	4	4	4	6	2		4	3	2	5	4	3	4	4	3	1	1	1	3	3
29645479	LV	1	48	1	0	2	1	1	1	1	3	6	6	4	4	5	5	5	1	1	1	1	7	6	6	6	7	7	7	7	7	7	7	1		5	4	3	3	3	2	5	5	5	5	5	5	5	5
29645968	LV	1	47	0	1	2	1	1	1	1	5	5	5	5	5	6	5	7	5	1	1	1	6	5	5	5	5	5	5	4	4	4	4	2		5	5	4	5	5	4	4	4	2	3	4	3	4	4
29646810	LV	1	34	0	1	1	1	1	2	0	7	7	7	7	7	7	7	7	1	1	1	1	7	6	7	7	7	5	6	7	7	7	7	2		5	5	5	5	5	5	5	5	5	3	3	3	4	4
29646843	LV	2	44	1	1	2	1	4	2	0	2	7	7	5	3	3	4	1	1	1	6	6	5	3	2	1	7	1	2	4	4	4	4	1		3	3	5	3	3	5	2	2	2	1	1	1	2	2
29647826	LV	1	45	1	1	1	1	4	2	0	6	7	6	5	6	7	5	7	1	2	2	1	6	4	5	5	5	3	5	6	6	6	5	1		5	4	3	4	4	3	5	5	4	4	4	2	5	5
29647883	LV	2	19	1	0	4	0	4	2	0	6	5	4	2	3	6	4	3	6	3	2	2	3	2	3	4	4	2	2	4	4	3	5	1		3	3	3	2	4	3	3	3	3	2	3	2	2	2
29647916	LV	1	54	0	1	1	1	1	1	1	7	7	7	7	5	6	7	6	1	1	1	1	6	5	6	6	7	5	7	5	5	5	6	2		4	4	3	4	3	2	4	4	3	3	3	2	4	4
29648537	LV	1	42	1	0	1	1	1	1	1	7	7	7	6	6	7	6	7	1	1	1	1	7	7	7	7	7	7	7	6	6	4	6	2		5	5	3	5	4	3	5	4	3	3	3	1	4	3
29649429	LV	2	19	1	0	4	0	4	2	0	3	3	2	2	1	1	1	3	3	4	4	2	5	3	1	1	4	1	2	1	4	7	2	2		3	1	4	1	1	1	2	1	3	2	1	3	3	1
29649434	LV	1	23	1	0	3	0	1	1	1	3	7	6	6	2	6	5	5	2	1	1	1	6	5	7	6	7	4	5	5	5	5	6	1		4	2	2	4	2	2	4	2	3	3	2	2	3	2
29649435	LV	2	21	1	0	2	1	1	1	1	5	6	6	4	3	5	4	4	1	1	1	1	6	5	7	7	7	5	5	5	6	5	6	1		4	4	3	3	3	3	4	4	4	2	2	2	4	4
29649452	LV	2	20	1	0	4	0	1	1	1	3	5	3	4	3	4	4	3	1	2	1	1	4	4	6	6	6	3	4	7	6	5	4	1		3	3	4	3	4	2	3	3	4	2	3	2	3	3
29649454	LV	1	20	1	0	3	0	4	1	1	5	4	3	3	3	5	5	4	4	6	4	7	5	1	5	4	6	2	4	2	3	3	5	2		4	3	4	4	3	3	4	3	2	4	4	4	4	3
29649461	LV	2	20	1	0	4	0	1	1	1	7	7	7	6	5	7	6	7	1	1	1	1	5	5	5	5	5	5	5	3	3	3	4	2		4	3	3	2	3	2	2	2	2	1	1	1	3	3
29649465	LV	1	20	1	0	4	0	1	1	1	6	6	6	6	5	4	5	6	2	2	2	2	6	6	5	5	5	4	5	5	5	5	6	2		4	4	4	4	4	3	4	3	3	3	3	3	4	3
29649503	LV	1	19	1	0	4	0	1	1	1	7	6	5	4	3	7	2	7	1	1	1	1	5	3	7	4	7	3	3	2	2	2	7	2		5	5	5	3	3	4	5	5	5	1	1	1	3	3
29649597	LV	1	20	1	0	4	0	1	1	1	5	5	6	6	4	5	5	3	4	2	1	1	7	5	7	7	7	6	6	5	6	5	7	2		5	5	2	4	3	1	4	4	4	3	2	1	3	2
29649599	LV	1	21	1	0	4	0	1	1	1	5	6	4	2	3	5	2	6	1	3	1	1	4	1	4	1	5	4	2	4	4	6	7	1		3	2	4	2	3	4	4	3	4	1	1	1	3	2
29649605	LV	2	18	1	0	4	0	1	1	1	6	6	6	5	7	7	5	4	1	4	1	1	6	5	6	6	6	5	5	4	5	5	7	1		4	4	2	4	4	4	4	4	4	3	3	2	4	4
29649664	LV	2	20	1	0	4	0	1	1	1	6	6	6	5	4	5	3	3	3	2	2	3	6	4	5	5	5	4	5	4	4	4	6	2		4	4	4	4	4	4	4	4	4	2	2	2	4	4
29649780	LV	2	21	1	0	4	0	1	1	1	7	7	5	3	1	5	3	5	4	4	4	4	7	6	7	7	7	7	7	5	5	5	7	2		3	2	4	1	2	5	4	3	2	1	1	1	3	2
29649859	LV	2	34	1	1	4	0	1	1	1	5	5	5	4	4	6	5	3	1	1	1	1	4	5	6	6	6	4	5	3	3	5	5	1		3	4	2	2	3	1	3	3	3	2	2	1	3	3
29649909	LV	1	20	1	0	4	0	1	1	1	7	7	7	7	4	6	3	4	1	1	1	1	5	7	7	7	7	7	5	2	2	3	7	2		5	5	3	5	5	2	3	2	2	2	2	2	3	3
29650195	LV	1	21	1	0	3	0	4	1	1	5	5	4	3	3	4	3	4	5	4	3	3	5	3	5	3	5	3	3	6	3	5	3	2		2	3	4	2	4	4	3	4	4	2	2	2	2	2
29650340	LV	2	31	1	1	3	0	1	1	1	7	7	6	5	4	2	6	3	4	2	5	1	6	5	1	5	4	5	6	6	4	5	6	2		4	3	2	5	4	3	4	3	2	4	4	3	4	4
29650462	LV	2	48	1	1	1	1	4	1	1	7	7	5	4	5	7	6	7	1	3	4	5	6	6	7	7	7	4	5	1	1	5	2	2		4	4	4	3	3	3	4	4	4	2	1	1	4	4
29650791	LV	1	20	1	0	4	0	1	1	1	7	7	7	6	1	7	4	3	1	1	1	1	6	6	7	7	7	7	5	4	4	4	7	2		5	3	2	5	5	4	4	4	3	2	2	1	4	4
29650905	LV	1	23	1	0	3	0	1	1	1	5	6	7	7	5	7	6	6	1	1	1	1	6	7	7	7	7	7	7	6	6	6	7	1		5	5	3	5	5	2	5	5	2	5	5	2	5	5
29651201	LV	1	24	1	0	4	0	1	1	1	7	7	6	5	3	3	2	2	1	6	1	1	5	4	2	4	4	4	5	1	1	1	7	2		3	3	4	4	4	4	2	2	3	3	3	2	4	3
29657347	LV	1	48	1	1	1	1	1	1	1	7	7	7	4	5	6	5	7	5	2	2	2	5	5	5	6	6	5	5	6	6	6	6	1		4	4	3	4	4	3	4	4	3	2	2	2	4	4
29662152	LV	1	43	1	1	1	1	1	1	1	7	7	7	7	5	7	6	6	1	1	1	1	7	7	7	7	7	6	7	5	3	3	7	2		5	5	4	5	5	5	5	5	4	4	3	2	5	2
29663973	LV	1	31	1	1	2	1	1	1	1	7	7	7	7	6	7	7	5	1	1	1	1	7	7	7	7	7	7	7	6	6	6	7	1		5	4	3	5	5	3	5	4	2	4	3	1	4	4
29664756	LV	2	37	1	1	2	1	1	1	1	2	7	7	5	5	6	6	6	1	1	1	1	7	7	7	7	7	4	6	5	5	5	4	1		4	4	5	4	3	4	4	5	4	2	2	1	4	4
29664758	LV	2	34	1	1	4	0	1	1	1	7	5	4	3	6	5	6	7	4	6	6	5	5	5	7	5	4	3	3	6	6	6	7	1		5	4	3	5	5	3	5	5	2	4	4	1	5	5
29664759	LV	2	39	1	1	4	0	1	1	1	5	7	7	7	5	6	6	6	1	1	1	1	6	5	7	7	7	5	5	5	5	5	5	1		4	4	3	4	4	3	4	3	2	4	3	2	4	3
29664760	LV	2	27	1	1	3	0	1	1	1	7	7	7	7	7	7	7	7	1	1	1	1	7	7	7	7	7	5	7	5	5	4	4	2		5	5	1	5	5	1	5	5	1	3	3	1	5	5
29664761	LV	2	33	0	1	3	0	1	1	1	7	6	5	5	3	5	3	4	2	2	2	1	5	6	5	4	5	4	5	4	4	5	3	2		3	3	2	2	2	3	4	4	5	4	3	3	4	3
29664764	LV	1	35	1	1	1	1	1	1	1	7	7	7	7	2	7	7	7	1	1	1	1	4	7	7	7	7	4	7	7	7	7	7	2		5	5	5	5	5	3	5	5	5	5	5	5	5	5
[truncated: 40 more columns]
